# Supplementary material for: Roadmap of DNA methylation in breast cancer identifies novel prognostic biomarkers
Source: BMC Cancer. 2019 Mar 12;19:219. doi: 10.1186/s12885-019-5403-0 (PMC6416975; doi:10.1186/s12885-019-5403-0)
Supplement: Supplementary file 1 — Table S1. List of CpGs differently methylated between breast cancer and matched-normal samples. (XLSX 61 kb) [file 12885_2019_5403_MOESM1_ESM.xlsx]

## Sheet: Supplementary table 1
Gene name	CpG 450K ID	CpG position	Diff methylation p-value	FDR	Higher methylation	delta beta
TMEM132C	cg10216717	Body	2.01992e-49	2.43554e-44	Solid Tissue Normal	-0.4549
TECR	cg23690893	Body	3.22244e-49	2.43554e-44	Primary Tumor	0.413598
BATF	cg21048162	TSS1500	2.71274e-48	6.82455e-44	Solid Tissue Normal	-0.405565
LOC254312	cg23610154	TSS1500	6.12153e-48	8.76568e-44	Solid Tissue Normal	-0.400447
OPN3	cg16013670	TSS1500	6.55019e-48	8.76568e-44	Solid Tissue Normal	-0.403115
ZFP106	cg06794543	TSS200	8.46967e-48	8.76568e-44	Primary Tumor	0.419898
CUX1	cg06173663	Body	1.06566e-47	8.76568e-44	Primary Tumor	0.459069
CUX1	cg06471596	Body	1.21147e-47	9.19077e-44	Primary Tumor	0.45184
ZNF709	cg22637867	5'UTR	1.47023e-47	9.28231e-44	Primary Tumor	0.40611
SOX1	cg24604013	TSS1500	1.55481e-47	9.28231e-44	Primary Tumor	0.483836
NKAPL	cg17384889	TSS200	1.56533e-47	9.28231e-44	Primary Tumor	0.405175
RFX1	cg06905453	Body	1.58657e-47	9.28231e-44	Primary Tumor	0.412365
PCDH17	cg26444528	1stExon	2.47414e-47	1.22045e-43	Primary Tumor	0.440308
NAV1	cg03340408	Body	3.30315e-47	1.51088e-43	Solid Tissue Normal	-0.40241
TMEM132D	cg04414975	Body	5.46283e-47	2.00514e-43	Solid Tissue Normal	-0.400878
CDH4	cg05492975	Body	6.76833e-47	2.36491e-43	Solid Tissue Normal	-0.41743
CDH4	cg15873474	Body	9.02374e-47	2.72484e-43	Solid Tissue Normal	-0.407876
ZFP106	cg12492087	TSS200	1.14006e-46	3.08397e-43	Primary Tumor	0.406938
RIMBP2	cg27170427	Body	1.24341e-46	3.22483e-43	Solid Tissue Normal	-0.463148
RIMBP2	cg17192862	Body	1.28559e-46	3.26688e-43	Solid Tissue Normal	-0.409772
LOC134466	cg08513547	Body	1.91782e-46	4.0544e-43	Solid Tissue Normal	-0.442828
NKAPL	cg01031101	TSS200	1.96959e-46	4.09502e-43	Primary Tumor	0.437092
SYNPO	cg26584034	Body	2.10519e-46	4.31423e-43	Solid Tissue Normal	-0.407883
VAX1	cg08833577	TSS1500	2.25007e-46	4.37895e-43	Primary Tumor	0.449776
C19orf51	cg18417954	Body	2.28022e-46	4.37895e-43	Primary Tumor	0.419511
PPP1R12C	cg02474116	Body	2.69274e-46	4.90886e-43	Primary Tumor	0.412185
OTP	cg26365545	Body	3.70266e-46	6.04866e-43	Primary Tumor	0.431404
FERD3L	cg10477621	1stExon	4.09191e-46	6.51531e-43	Primary Tumor	0.410283
PCDHGA4	cg23244790	Body	4.25809e-46	6.69515e-43	Primary Tumor	0.439383
NEUROD1	cg16640855	Body	4.67242e-46	7.03868e-43	Primary Tumor	0.430187
RBFOX1	cg09790780	Body	5.05934e-46	7.31493e-43	Solid Tissue Normal	-0.402772
CADM3	cg06203976	TSS1500	7.09234e-46	9.45313e-43	Solid Tissue Normal	-0.401758
OR10J1	cg15700197	TSS1500	7.13943e-46	9.45313e-43	Solid Tissue Normal	-0.428226
SLC7A14	cg05937737	5'UTR	7.62778e-46	9.8915e-43	Primary Tumor	0.458908
GPR133	cg26327040	Body	8.14936e-46	1.03023e-42	Solid Tissue Normal	-0.40798
ZIC4	cg16768018	Body	8.76417e-46	1.05495e-42	Primary Tumor	0.452829
SST	cg02164046	1stExon	9.17922e-46	1.08927e-42	Primary Tumor	0.436062
VOPP1	cg21959598	Body	1.23561e-45	1.41294e-42	Solid Tissue Normal	-0.421284
FLJ32063	cg10168149	Body	1.64075e-45	1.74165e-42	Primary Tumor	0.438463
KCNAB1	cg24926465	TSS1500	1.72957e-45	1.7906e-42	Solid Tissue Normal	-0.412621
LOC134466	cg05016408	TSS200	1.82317e-45	1.87209e-42	Primary Tumor	0.493868
ONECUT2	cg25547580	1stExon	1.94729e-45	1.95174e-42	Primary Tumor	0.501076
CDH4	cg02930348	Body	2.23597e-45	2.18876e-42	Solid Tissue Normal	-0.403685
POU4F2	cg06083330	Body	2.58415e-45	2.444e-42	Primary Tumor	0.457583
SEMA4A	cg21996227	Body	2.70586e-45	2.53058e-42	Primary Tumor	0.429181
RBFOX1	cg06719334	Body	2.8897e-45	2.66291e-42	Solid Tissue Normal	-0.449996
PCDHGA4	cg09639151	Body	3.27392e-45	2.96271e-42	Primary Tumor	0.410338
RGS22	cg24848035	TSS200	4.17395e-45	3.60523e-42	Primary Tumor	0.438321
C19orf41	cg10374084	1stExon	4.75894e-45	3.99075e-42	Primary Tumor	0.445274
FERD3L	cg25691167	1stExon	5.18223e-45	4.21914e-42	Primary Tumor	0.467511
EFCAB1	cg12743248	3'UTR	5.39003e-45	4.3601e-42	Solid Tissue Normal	-0.448591
PRKAR1B	cg23605961	5'UTR	5.68005e-45	4.5508e-42	Primary Tumor	0.445041
MYT1	cg21367256	TSS200	6.43258e-45	5.02746e-42	Solid Tissue Normal	-0.405971
NXPH1	cg06335867	Body	7.18955e-45	5.48092e-42	Primary Tumor	0.503696
ZNF217	cg17098965	5'UTR	7.47689e-45	5.56542e-42	Solid Tissue Normal	-0.411145
LHX1	cg19760241	Body	9.58591e-45	6.7427e-42	Primary Tumor	0.49139
HOXC4	cg16370398	Body	9.6133e-45	6.7427e-42	Primary Tumor	0.408783
ZIC4	cg12892506	Body	1.07116e-44	7.12899e-42	Primary Tumor	0.43756
CUGBP2	cg04221117	Body	1.28593e-44	8.12832e-42	Solid Tissue Normal	-0.446978
NR5A2	cg06880420	Body	1.29435e-44	8.16102e-42	Solid Tissue Normal	-0.454579
PENK	cg12877723	Body	1.32857e-44	8.33497e-42	Primary Tumor	0.42031
OPCML	cg10966440	Body	1.35482e-44	8.45748e-42	Solid Tissue Normal	-0.405479
ADAM5P	cg19659741	TSS200	1.3726e-44	8.54731e-42	Primary Tumor	0.417091
ELTD1	cg26422458	5'UTR	1.39062e-44	8.61686e-42	Primary Tumor	0.414796
GRASP	cg06611426	Body	1.53348e-44	9.31847e-42	Primary Tumor	0.409207
RBM47	cg10019467	TSS1500	1.60506e-44	9.66008e-42	Solid Tissue Normal	-0.403766
POLR1D	cg13799919	Body	1.62611e-44	9.74019e-42	Primary Tumor	0.411916
TULP1	cg24281267	Body	1.81654e-44	1.05541e-41	Primary Tumor	0.471574
ZNF560	cg19254119	TSS200	2.48252e-44	1.35474e-41	Primary Tumor	0.429163
CUGBP2	cg19368016	Body	2.49871e-44	1.36063e-41	Solid Tissue Normal	-0.42492
LOC643719	cg23200020	Body	2.68393e-44	1.43661e-41	Primary Tumor	0.459098
PRKCE	cg12598524	Body	2.93954e-44	1.54065e-41	Primary Tumor	0.459156
TMEM196	cg04111071	TSS1500	3.52566e-44	1.78105e-41	Primary Tumor	0.481872
ELTD1	cg15084543	5'UTR	3.59498e-44	1.81243e-41	Primary Tumor	0.430505
ADAM5P	cg11199639	TSS200	3.73771e-44	1.85101e-41	Primary Tumor	0.417852
ADAM5P	cg14742937	TSS200	3.78653e-44	1.86783e-41	Primary Tumor	0.426116
SOX2OT	cg11324832	Body	3.88608e-44	1.91318e-41	Primary Tumor	0.407493
APCS	cg21291134	3'UTR	4.59973e-44	2.19995e-41	Solid Tissue Normal	-0.437481
C1orf94	cg16348470	5'UTR	5.40851e-44	2.48746e-41	Primary Tumor	0.444281
JAK1	cg11743000	5'UTR	6.56358e-44	2.88354e-41	Primary Tumor	0.415077
NRXN2	cg10940462	Body	6.78365e-44	2.96283e-41	Primary Tumor	0.444488
TMEM145	cg11957331	Body	7.72027e-44	3.30872e-41	Primary Tumor	0.482628
MYOM2	cg21789085	Body	9.13059e-44	3.77265e-41	Solid Tissue Normal	-0.410864
MIR663	cg08304190	TSS200	9.19185e-44	3.79087e-41	Primary Tumor	0.481183
PDE4C	cg15215348	5'UTR	1.15219e-43	4.58639e-41	Primary Tumor	0.453578
BATF	cg15645309	TSS200	1.22318e-43	4.81564e-41	Solid Tissue Normal	-0.425221
IGLON5	cg15985184	Body	1.29402e-43	5.03934e-41	Primary Tumor	0.42572
C1QL3	cg27177554	Body	1.69615e-43	6.32158e-41	Primary Tumor	0.405588
RPTOR	cg04191427	Body	1.8561e-43	6.82672e-41	Primary Tumor	0.44123
RBFOX1	cg07944396	Body	1.99224e-43	7.20108e-41	Solid Tissue Normal	-0.420116
FOXA2	cg16963144	TSS1500	1.99224e-43	7.20108e-41	Primary Tumor	0.448785
EPHA10	cg21306240	TSS200	2.03106e-43	7.29945e-41	Primary Tumor	0.460378
RABGAP1L	cg13130398	TSS1500	2.81889e-43	9.60919e-41	Solid Tissue Normal	-0.401585
RBFOX1	cg08160063	Body	2.87372e-43	9.74329e-41	Solid Tissue Normal	-0.402203
CLEC14A	cg05057720	1stExon	2.91086e-43	9.85594e-41	Primary Tumor	0.49035
MYF6	cg05860723	Body	3.2884e-43	1.09718e-40	Primary Tumor	0.407113
DLEU7	cg17241776	1stExon	3.48387e-43	1.15171e-40	Primary Tumor	0.424914
COL11A1	cg03520644	TSS1500	3.52885e-43	1.16505e-40	Primary Tumor	0.412843
L1TD1	cg23049458	5'UTR	4.14234e-43	1.33432e-40	Primary Tumor	0.452643
DBX1	cg13445796	1stExon	4.22275e-43	1.35157e-40	Primary Tumor	0.453468
TULP1	cg15219228	Body	4.33239e-43	1.38139e-40	Primary Tumor	0.523627
TNFAIP8	cg15408889	Body	4.50217e-43	1.42648e-40	Solid Tissue Normal	-0.41313
RARRES2	cg27494647	TSS200	4.6487e-43	1.45098e-40	Primary Tumor	0.471311
NXPH1	cg08604097	Body	4.73888e-43	1.47183e-40	Primary Tumor	0.483206
NKX6-2	cg11174855	3'UTR	6.28012e-43	1.87194e-40	Primary Tumor	0.421834
NEUROD1	cg22976218	5'UTR	6.40176e-43	1.90144e-40	Primary Tumor	0.408189
SOX2OT	cg05513806	Body	6.40176e-43	1.90144e-40	Primary Tumor	0.451301
OPCML	cg20972294	Body	6.60973e-43	1.95169e-40	Solid Tissue Normal	-0.417748
L1TD1	cg03731268	5'UTR	6.65212e-43	1.9596e-40	Primary Tumor	0.411513
DPP6	cg03532926	Body	9.33221e-43	2.60571e-40	Primary Tumor	0.446073
PCDHGA4	cg07489502	Body	9.45467e-43	2.63697e-40	Primary Tumor	0.457576
TBX15	cg02177231	5'UTR	1.0807e-42	2.94558e-40	Primary Tumor	0.421654
SLITRK1	cg16727923	1stExon	1.11571e-42	3.02462e-40	Primary Tumor	0.442785
DPP6	cg06495961	1stExon	1.15922e-42	3.12571e-40	Primary Tumor	0.422388
LOC646627	cg23230830	1stExon	1.30842e-42	3.45762e-40	Solid Tissue Normal	-0.417522
NEFM	cg23290344	TSS1500	1.30842e-42	3.45762e-40	Primary Tumor	0.42644
OTX2	cg13023623	5'UTR	1.3594e-42	3.5661e-40	Primary Tumor	0.441101
ELTD1	cg04360793	5'UTR	1.3594e-42	3.5661e-40	Primary Tumor	0.410441
ADAM5P	cg07387286	TSS200	1.36808e-42	3.57769e-40	Primary Tumor	0.424264
PHOSPHO2	cg14817783	5'UTR	1.43959e-42	3.72979e-40	Solid Tissue Normal	-0.410527
PCDHGA4	cg09465698	Body	1.47672e-42	3.8103e-40	Primary Tumor	0.452858
CA3	cg05355225	TSS1500	1.48615e-42	3.83071e-40	Primary Tumor	0.433341
CFTR	cg09626894	TSS1500	1.50519e-42	3.87186e-40	Primary Tumor	0.454709
C14orf23	cg23302649	Body	1.57378e-42	4.02768e-40	Primary Tumor	0.48704
CUGBP2	cg12756527	Body	1.61435e-42	4.10646e-40	Solid Tissue Normal	-0.403018
ZMIZ1	cg04007726	Body	1.74243e-42	4.39668e-40	Primary Tumor	0.405441
CYP26A1	cg17538572	Body	1.83338e-42	4.59392e-40	Primary Tumor	0.480395
SOX2OT	cg13294849	Body	1.85864e-42	4.64797e-40	Primary Tumor	0.545878
CDH4	cg26429674	Body	2.29011e-42	5.55576e-40	Solid Tissue Normal	-0.435485
HTR6	cg27549720	5'UTR	2.65019e-42	6.25441e-40	Primary Tumor	0.451563
SEPW1	cg07953015	3'UTR	3.12545e-42	7.22685e-40	Primary Tumor	0.443573
BARHL2	cg01921432	1stExon	3.50323e-42	7.98299e-40	Primary Tumor	0.41205
PRDM13	cg17302155	Body	3.82818e-42	8.62966e-40	Primary Tumor	0.444872
CRYGD	cg22399133	1stExon	4.19341e-42	9.30293e-40	Primary Tumor	0.532995
PTPRN	cg03970036	TSS200	6.63711e-42	1.41024e-39	Primary Tumor	0.484009
FSD1	cg26354493	Body	7.77183e-42	1.61453e-39	Primary Tumor	0.498749
ZMYM4	cg21199093	Body	7.92036e-42	1.63996e-39	Primary Tumor	0.451353
TRH	cg02700891	5'UTR	1.08554e-41	2.17778e-39	Primary Tumor	0.4145
ADAMTS16	cg01881590	Body	1.10625e-41	2.21579e-39	Solid Tissue Normal	-0.403365
DPP6	cg27032232	1stExon	1.24684e-41	2.44865e-39	Primary Tumor	0.442502
ZIC1	cg04738965	1stExon	1.2706e-41	2.47792e-39	Primary Tumor	0.427613
ACTL6B	cg24471254	Body	1.2706e-41	2.47792e-39	Primary Tumor	0.465385
GRM1	cg08958294	5'UTR	1.29482e-41	2.50958e-39	Primary Tumor	0.449399
DPP6	cg14523847	1stExon	1.29482e-41	2.50958e-39	Primary Tumor	0.4574
RGS6	cg05111779	Body	1.43195e-41	2.73948e-39	Primary Tumor	0.403338
NXPH1	cg10443049	Body	1.54419e-41	2.92529e-39	Primary Tumor	0.407361
LHX1	cg14754787	Body	1.55393e-41	2.93931e-39	Primary Tumor	0.419968
OTX2OS1	cg25092838	TSS1500	1.66518e-41	3.1123e-39	Primary Tumor	0.42583
LHX2	cg14425564	Body	1.66518e-41	3.1123e-39	Primary Tumor	0.401648
PAX6	cg20014398	Body	2.12734e-41	3.86414e-39	Primary Tumor	0.468451
TAC1	cg01287975	TSS200	3.2582e-41	5.6374e-39	Primary Tumor	0.405042
CD247	cg05799811	Body	3.93116e-41	6.65082e-39	Solid Tissue Normal	-0.409802
MOB3C	cg06760830	Body	3.93116e-41	6.65082e-39	Primary Tumor	0.401273
CCDC8	cg03576469	TSS200	4.56767e-41	7.55992e-39	Primary Tumor	0.441966
NCOR2	cg00765705	Body	4.77193e-41	7.87726e-39	Primary Tumor	0.459207
PRDM16	cg05343184	Body	5.71948e-41	9.21764e-39	Solid Tissue Normal	-0.43583
FSD1	cg25902889	Body	5.86409e-41	9.42654e-39	Primary Tumor	0.406593
CCDC181	cg08104202	TSS200	7.02707e-41	1.09803e-38	Primary Tumor	0.463529
SYNPO2L	cg12317414	Body	7.2496e-41	1.12999e-38	Primary Tumor	0.44814
CLDN6	cg02732252	5'UTR	8.16098e-41	1.25571e-38	Primary Tumor	0.407994
SIX6	cg13019491	Body	8.90462e-41	1.35031e-38	Primary Tumor	0.425071
CCDC184	cg15959252	3'UTR	9.1292e-41	1.37855e-38	Primary Tumor	0.436995
HCK	cg17508991	TSS1500	1.02753e-40	1.52418e-38	Primary Tumor	0.467152
TMEM132C	cg04475027	Body	1.18557e-40	1.72804e-38	Primary Tumor	0.415141
PACRG	cg25724842	Body	1.19297e-40	1.73479e-38	Solid Tissue Normal	-0.420954
LOC284788	cg04772948	TSS200	1.3425e-40	1.92006e-38	Solid Tissue Normal	-0.40764
PDX1	cg26299169	3'UTR	1.37629e-40	1.96169e-38	Primary Tumor	0.431288
HMCN1	cg18221016	Body	1.55011e-40	2.18347e-38	Solid Tissue Normal	-0.421621
NKX2-6	cg14428146	TSS200	1.64784e-40	2.30563e-38	Primary Tumor	0.403812
ALX1	cg13916459	TSS1500	1.79883e-40	2.49058e-38	Primary Tumor	0.450528
CLDN10	cg25032595	5'UTR	1.86554e-40	2.57303e-38	Primary Tumor	0.45554
CCDC181	cg00002719	TSS200	1.91239e-40	2.62901e-38	Primary Tumor	0.484618
NXPH1	cg23075337	Body	2.12495e-40	2.88029e-38	Primary Tumor	0.426567
MACF1	cg20286956	5'UTR	2.40526e-40	3.2152e-38	Primary Tumor	0.463312
WT1	cg10244666	Body	2.5748e-40	3.40743e-38	Primary Tumor	0.440965
T	cg06463958	TSS1500	2.83432e-40	3.70027e-38	Primary Tumor	0.48304
ZNF177	cg13703871	TSS200	2.91406e-40	3.78083e-38	Primary Tumor	0.465934
OLIG3	cg12744820	1stExon	2.95034e-40	3.82199e-38	Primary Tumor	0.434609
CSDAP1	cg15811515	TSS200	2.98707e-40	3.8636e-38	Primary Tumor	0.501389
NR1I2	cg12702981	Body	3.29775e-40	4.2156e-38	Primary Tumor	0.430767
ENPP2	cg02534163	1stExon	3.38032e-40	4.30147e-38	Primary Tumor	0.510379
CCDC181	cg24808280	TSS200	3.57368e-40	4.52692e-38	Primary Tumor	0.4409
DMRTA2	cg17800654	5'UTR	3.80145e-40	4.79131e-38	Primary Tumor	0.401943
XKR4	cg25188238	Body	4.43601e-40	5.49747e-38	Solid Tissue Normal	-0.403539
TAC1	cg16288089	5'UTR	4.54689e-40	5.62933e-38	Primary Tumor	0.439324
ZNF177	cg09578475	TSS200	4.86621e-40	5.9776e-38	Primary Tumor	0.505794
PCDHGA4	cg02707176	Body	4.87287e-40	5.98285e-38	Primary Tumor	0.424706
HOXD8	cg09238180	TSS1500	5.74772e-40	6.95515e-38	Primary Tumor	0.427157
GUCA1A	cg19653212	Body	6.91439e-40	8.24008e-38	Primary Tumor	0.420857
TNR	cg24932457	5'UTR	7.3988e-40	8.74693e-38	Primary Tumor	0.442486
CD1D	cg24432768	5'UTR	8.01496e-40	9.37404e-38	Solid Tissue Normal	-0.404464
CACNG8	cg24415208	1stExon	8.16424e-40	9.51325e-38	Primary Tumor	0.409907
USP44	cg13879483	TSS1500	8.68211e-40	1.007e-37	Primary Tumor	0.539779
TAC1	cg17437939	TSS200	9.23263e-40	1.06204e-37	Primary Tumor	0.430953
RNF220	cg10224098	5'UTR	1.00621e-39	1.1449e-37	Primary Tumor	0.446832
SLC6A3	cg16703956	TSS1500	1.0376e-39	1.17583e-37	Primary Tumor	0.425312
DMRTA2	cg23097402	3'UTR	1.11012e-39	1.25068e-37	Primary Tumor	0.410937
CCDC181	cg23818870	TSS200	1.20235e-39	1.34256e-37	Primary Tumor	0.422924
ITIH5	cg10119075	TSS1500	1.50867e-39	1.64875e-37	Primary Tumor	0.406044
TDRD10	cg18081940	5'UTR	1.58448e-39	1.71965e-37	Primary Tumor	0.414032
CCDC181	cg08047907	TSS200	1.63378e-39	1.76781e-37	Primary Tumor	0.470986
DDR2	cg19313373	Body	1.64382e-39	1.77638e-37	Solid Tissue Normal	-0.402205
FEZF2	cg20072171	Body	1.65392e-39	1.78577e-37	Primary Tumor	0.455895
CFTR	cg00735923	TSS200	1.70536e-39	1.83188e-37	Primary Tumor	0.43678
ACCN1	cg24613080	TSS1500	1.7692e-39	1.88835e-37	Primary Tumor	0.407808
SLC6A3	cg14502484	TSS1500	1.93938e-39	2.04741e-37	Primary Tumor	0.421583
CCDC36	cg12468774	TSS200	2.0367e-39	2.13581e-37	Primary Tumor	0.514024
OTX2OS1	cg09624466	TSS1500	2.07443e-39	2.17357e-37	Primary Tumor	0.413608
C12orf42	cg27663938	Body	2.46189e-39	2.5383e-37	Primary Tumor	0.437366
EVX2	cg07536910	1stExon	2.61704e-39	2.68398e-37	Primary Tumor	0.400644
ZNF876P	cg23063647	TSS200	2.61704e-39	2.68398e-37	Primary Tumor	0.410446
SSTR1	cg23248887	Body	2.69823e-39	2.75265e-37	Primary Tumor	0.450781
PROKR2	cg08482501	Body	2.81611e-39	2.859e-37	Solid Tissue Normal	-0.412877
TCTEX1D1	cg25339566	5'UTR	3.36154e-39	3.33863e-37	Primary Tumor	0.436175
CA3	cg18674980	TSS1500	3.48688e-39	3.45357e-37	Primary Tumor	0.411745
CBLN4	cg27563985	TSS1500	3.82092e-39	3.75486e-37	Primary Tumor	0.422774
PRRT1	cg14644001	3'UTR	4.03642e-39	3.94813e-37	Primary Tumor	0.439909
WT1-AS	cg25247290	Body	4.55956e-39	4.422e-37	Primary Tumor	0.418908
MCF2L2	cg05502478	Body	4.87547e-39	4.71022e-37	Solid Tissue Normal	-0.411538
CCDC181	cg00100121	1stExon	5.21313e-39	5.00759e-37	Primary Tumor	0.503911
CCDC181	cg16998150	TSS200	5.21313e-39	5.00759e-37	Primary Tumor	0.41901
KLHDC7B	cg07600533	TSS1500	5.45027e-39	5.20754e-37	Primary Tumor	0.44425
LEP	cg00840332	TSS200	5.85201e-39	5.55343e-37	Primary Tumor	0.429219
SMYD3	cg25025181	Body	6.18124e-39	5.82848e-37	Solid Tissue Normal	-0.447842
CD1C	cg09149672	Body	7.78676e-39	7.20996e-37	Solid Tissue Normal	-0.40638
BARHL2	cg18322569	5'UTR	7.8819e-39	7.29e-37	Primary Tumor	0.494945
GCK	cg13476133	Body	7.9782e-39	7.37365e-37	Primary Tumor	0.449187
CRYM	cg16596604	5'UTR	8.84541e-39	8.08015e-37	Primary Tumor	0.464584
ZNF177	cg08065231	TSS200	9.51337e-39	8.62146e-37	Primary Tumor	0.460166
RYR2	cg07790615	TSS1500	1.04192e-38	9.36147e-37	Primary Tumor	0.50474
PCDHB19P	cg17514558	Body	1.14802e-38	1.02415e-36	Primary Tumor	0.402564
MIR124-2	cg07792478	TSS1500	1.41902e-38	1.24213e-36	Primary Tumor	0.482272
CD1B	cg04574507	Body	1.49843e-38	1.30303e-36	Solid Tissue Normal	-0.407954
SALL2	cg00800229	1stExon	1.53513e-38	1.3308e-36	Primary Tumor	0.424386
PAX5	cg13482308	Body	1.69107e-38	1.45198e-36	Primary Tumor	0.400929
FOXA2	cg03774514	Body	1.95498e-38	1.65541e-36	Primary Tumor	0.416958
NKX2-1	cg23906738	Body	2.28725e-38	1.91104e-36	Primary Tumor	0.454614
DPYS	cg16419441	Body	2.94647e-38	2.41216e-36	Primary Tumor	0.415672
OR2M3	cg05353872	1stExon	3.50875e-38	2.82196e-36	Solid Tissue Normal	-0.407663
MAST1	cg26870725	Body	3.81717e-38	3.05051e-36	Primary Tumor	0.408118
CCDC181	cg13958426	1stExon	4.07828e-38	3.2386e-36	Primary Tumor	0.480236
VGLL4	cg21527078	Body	4.65495e-38	3.65387e-36	Primary Tumor	0.409311
GALR1	cg04534765	1stExon	5.40917e-38	4.19484e-36	Primary Tumor	0.413765
SYNPO2L	cg17723653	Body	5.54064e-38	4.29019e-36	Primary Tumor	0.408978
RBMS1	cg00314029	Body	5.74926e-38	4.4367e-36	Primary Tumor	0.411029
KCNK9	cg04849842	Body	6.13575e-38	4.70608e-36	Primary Tumor	0.402199
SSH1	cg19256314	Body	6.39888e-38	4.89298e-36	Primary Tumor	0.41072
SKI	cg12483545	Body	7.08555e-38	5.36103e-36	Primary Tumor	0.423642
OTX2OS1	cg21039708	TSS1500	7.17101e-38	5.41753e-36	Primary Tumor	0.52057
MAML3	cg00875805	Body	7.65965e-38	5.75215e-36	Primary Tumor	0.415354
WNK4	cg08409113	Body	8.27997e-38	6.19026e-36	Primary Tumor	0.400358
MPZ	cg10896862	3'UTR	1.44382e-37	1.02087e-35	Primary Tumor	0.407558
VGLL4	cg27083087	Body	1.56962e-37	1.10301e-35	Primary Tumor	0.448278
ZIC4	cg00334063	3'UTR	1.89959e-37	1.30749e-35	Primary Tumor	0.432424
ITPRIPL1	cg05497345	TSS1500	2.44658e-37	1.65278e-35	Primary Tumor	0.424232
FMN2	cg15031661	1stExon	2.71503e-37	1.81561e-35	Primary Tumor	0.431985
LOC730811	cg15300436	TSS1500	2.78493e-37	1.85938e-35	Solid Tissue Normal	-0.404401
C1orf14	cg02710296	Body	3.34276e-37	2.18429e-35	Primary Tumor	0.467863
SLC38A4	cg11146691	1stExon	3.54725e-37	2.30653e-35	Primary Tumor	0.450366
LTBP2	cg27317046	Body	4.52402e-37	2.87551e-35	Primary Tumor	0.425039
SPTBN4	cg07515422	Body	4.7719e-37	3.01706e-35	Primary Tumor	0.411054
TBR1	cg26210445	1stExon	4.94517e-37	3.11798e-35	Primary Tumor	0.469392
CFTR	cg21461649	TSS200	5.21539e-37	3.27359e-35	Primary Tumor	0.406377
HFE2	cg19624849	5'UTR	5.83638e-37	3.62002e-35	Primary Tumor	0.412693
FCER1A	cg14696870	TSS1500	6.34047e-37	3.89523e-35	Solid Tissue Normal	-0.405326
SCT	cg00249511	5'UTR	6.34047e-37	3.89523e-35	Primary Tumor	0.419818
CSMD3	cg22052659	Body	7.05266e-37	4.29604e-35	Primary Tumor	0.432746
GABRA1	cg26597242	TSS1500	7.0984e-37	4.32181e-35	Primary Tumor	0.413594
PAX6	cg11827910	Body	8.47037e-37	5.08089e-35	Primary Tumor	0.40217
DMRTA2	cg26560222	1stExon	8.52054e-37	5.10977e-35	Primary Tumor	0.406114
NPTX2	cg08315202	TSS1500	9.09227e-37	5.42804e-35	Primary Tumor	0.414501
SEMA6C	cg26331172	5'UTR	9.47578e-37	5.63427e-35	Primary Tumor	0.404281
F2RL3	cg08066035	TSS1500	9.75952e-37	5.78793e-35	Primary Tumor	0.415139
SALL1	cg09016242	TSS1500	9.87537e-37	5.84837e-35	Primary Tumor	0.40783
ARHGAP23	cg03930313	Body	1.131e-36	6.63239e-35	Primary Tumor	0.420283
AHRR	cg03604011	Body	1.38998e-36	8.00559e-35	Primary Tumor	0.436091
OTX1	cg07974511	Body	1.50052e-36	8.59303e-35	Primary Tumor	0.434803
ZNF454	cg17840719	1stExon	1.51828e-36	8.68883e-35	Primary Tumor	0.466957
GAL3ST3	cg24960947	5'UTR	1.7179e-36	9.7294e-35	Primary Tumor	0.476242
SCRT2	cg01235820	3'UTR	1.73822e-36	9.8312e-35	Primary Tumor	0.43652
PHOX2A	cg24530250	TSS1500	2.68413e-36	1.47404e-34	Primary Tumor	0.400585
HS3ST2	cg05970721	Body	2.74782e-36	1.5054e-34	Solid Tissue Normal	-0.447793
PGLYRP2	cg18652900	Body	5.26069e-36	2.75635e-34	Primary Tumor	0.45979
PGLYRP2	cg07931411	Body	6.52842e-36	3.35728e-34	Primary Tumor	0.433833
GNG4	cg17816394	TSS1500	7.00149e-36	3.58371e-34	Primary Tumor	0.430059
KCNQ2	cg13782274	Body	7.465e-36	3.80624e-34	Solid Tissue Normal	-0.49486
PRAC2	cg12374721	TSS1500	9.42257e-36	4.72582e-34	Primary Tumor	0.464076
ADORA3	cg14669379	Body	9.58846e-36	4.80232e-34	Primary Tumor	0.416455
MIR129-2	cg01939477	TSS200	1.10244e-35	5.45096e-34	Primary Tumor	0.409065
PGLYRP2	cg16206460	Body	3.7835e-35	1.70426e-33	Primary Tumor	0.49216
LBXCOR1	cg27649239	Body	4.44612e-35	1.97411e-33	Primary Tumor	0.409775
PIP4K2A	cg06974428	Body	4.79179e-35	2.11489e-33	Solid Tissue Normal	-0.422177
LHX4	cg09671258	Body	6.17213e-35	2.67116e-33	Primary Tumor	0.446304
ITPKA	cg08680048	Body	6.35209e-35	2.74621e-33	Primary Tumor	0.434775
TRIM46	cg15497761	Body	8.22519e-35	3.48358e-33	Primary Tumor	0.444731
TLX1	cg14861089	Body	9.27803e-35	3.89733e-33	Primary Tumor	0.477865
TACC1	cg15659713	1stExon	1.1601e-34	4.7915e-33	Primary Tumor	0.401642
PITX2	cg05835105	Body	1.40118e-34	5.69007e-33	Primary Tumor	0.475253
NES	cg06355129	1stExon	1.68233e-34	6.74579e-33	Primary Tumor	0.464975
FOXD3	cg18279094	1stExon	1.70166e-34	6.82002e-33	Primary Tumor	0.446257
GCM2	cg05452406	Body	1.90747e-34	7.58326e-33	Primary Tumor	0.419216
GRM6	cg00582971	TSS200	2.06606e-34	8.18533e-33	Primary Tumor	0.423101
ANKRD53	cg15165122	Body	2.08977e-34	8.27402e-33	Primary Tumor	0.410493
NR5A2	cg04097639	Body	2.27635e-34	8.97745e-33	Primary Tumor	0.458244
H2AFY	cg15613420	TSS1500	2.66e-34	1.03669e-32	Primary Tumor	0.489214
NPAS4	cg14699728	5'UTR	2.90802e-34	1.12344e-32	Primary Tumor	0.432761
OTX1	cg21472506	3'UTR	3.18514e-34	1.22075e-32	Primary Tumor	0.426194
DIP2C	cg14072016	Body	3.18515e-34	1.22075e-32	Solid Tissue Normal	-0.438203
SEZ6L2	cg27267227	Body	3.46871e-34	1.32098e-32	Primary Tumor	0.433687
DLGAP2	cg08387538	Body	4.03366e-34	1.52184e-32	Solid Tissue Normal	-0.421614
ZNF154	cg01268824	TSS1500	4.68467e-34	1.7504e-32	Primary Tumor	0.42043
CRYAB	cg11694519	TSS1500	5.61906e-34	2.06849e-32	Primary Tumor	0.404704
PRDM14	cg13267264	TSS200	5.94656e-34	2.17822e-32	Primary Tumor	0.40734
PRDM13	cg18924324	Body	6.00053e-34	2.19671e-32	Primary Tumor	0.439465
OTX1	cg10122865	3'UTR	7.33187e-34	2.64597e-32	Primary Tumor	0.409036
SIX6	cg19456540	1stExon	9.45492e-34	3.35393e-32	Primary Tumor	0.407789
OLIG3	cg01972751	1stExon	1.15845e-33	4.06069e-32	Primary Tumor	0.436159
SSTR4	cg07676859	TSS200	1.91187e-33	6.48044e-32	Primary Tumor	0.413572
SMG6	cg17648080	Body	3.70328e-33	1.20073e-31	Primary Tumor	0.411643
PTPRN2	cg22178238	Body	4.05203e-33	1.30624e-31	Primary Tumor	0.400807
SHF	cg18582992	Body	4.26111e-33	1.3682e-31	Primary Tumor	0.428015
GCM2	cg14000361	TSS1500	5.29811e-33	1.67889e-31	Primary Tumor	0.401335
LILRA4	cg24755177	TSS1500	6.80923e-33	2.1293e-31	Solid Tissue Normal	-0.401528
ENPP2	cg06998282	TSS1500	7.48546e-33	2.33091e-31	Primary Tumor	0.459306
DLK1	cg10528576	TSS1500	7.70846e-33	2.39561e-31	Primary Tumor	0.405107
ZIC5	cg20985450	Body	1.43383e-32	4.27436e-31	Primary Tumor	0.41678
C1orf140	cg27518240	TSS1500	1.60185e-32	4.74322e-31	Solid Tissue Normal	-0.417034
ENPP2	cg02709432	TSS200	1.83962e-32	5.40402e-31	Primary Tumor	0.417696
CPXM1	cg07113642	5'UTR	3.70825e-32	1.04014e-30	Primary Tumor	0.436358
SHF	cg24033558	Body	4.7499e-32	1.31357e-30	Primary Tumor	0.421121
TNFAIP8L3	cg05905176	Body	6.14863e-32	1.6777e-30	Primary Tumor	0.404513
WBSCR17	cg03044249	TSS1500	9.79448e-32	2.60441e-30	Primary Tumor	0.413744
PHACTR1	cg13246235	Body	2.84899e-31	7.12952e-30	Primary Tumor	0.413421
GRASP	cg00817367	Body	3.15829e-31	7.84813e-30	Primary Tumor	0.436204
POU3F3	cg19513834	TSS1500	3.96536e-31	9.72491e-30	Primary Tumor	0.428345
PCBP3	cg23253309	Body	8.21949e-31	1.93235e-29	Solid Tissue Normal	-0.447239
SIM1	cg27252696	TSS1500	1.04711e-30	2.42632e-29	Primary Tumor	0.440371
GAL3ST3	cg14780632	5'UTR	1.19122e-30	2.73931e-29	Primary Tumor	0.430814
SIM1	cg17380661	TSS1500	2.12491e-30	4.71986e-29	Primary Tumor	0.405466
GPRC5B	cg07519235	5'UTR	4.57921e-30	9.73311e-29	Primary Tumor	0.459074
FOXG1	cg25078444	TSS1500	5.39914e-30	1.13635e-28	Primary Tumor	0.403154
PRKCB	cg03306374	1stExon	7.7433e-30	1.59464e-28	Primary Tumor	0.475267
RGS20	cg24645214	Body	7.7433e-30	1.59464e-28	Primary Tumor	0.409981
GRIN1	cg13759674	Body	1.3345e-29	2.66765e-28	Primary Tumor	0.403732
SIRPA	cg19256731	TSS1500	1.54671e-29	3.06774e-28	Primary Tumor	0.412618
INA	cg18932798	1stExon	3.04616e-29	5.84097e-28	Primary Tumor	0.401103
CYTL1	cg03199564	1stExon	4.65359e-29	8.73542e-28	Primary Tumor	0.439343
CHST2	cg17373442	Body	6.07226e-29	1.1269e-27	Primary Tumor	0.403088
HOXA10	cg14625175	TSS200	6.73912e-29	1.24359e-27	Primary Tumor	0.406247
NCALD	cg00680551	5'UTR	6.91688e-29	1.27518e-27	Primary Tumor	0.424613
LOC148696	cg22714290	Body	7.63586e-29	1.40034e-27	Solid Tissue Normal	-0.409852
RGS17	cg17264670	TSS1500	2.22e-28	3.85116e-27	Primary Tumor	0.433285
HOXD9	cg22674699	1stExon	3.15131e-28	5.37083e-27	Primary Tumor	0.401399
TTBK1	cg16620382	TSS200	3.658e-28	6.19785e-27	Primary Tumor	0.448091
DOCK2	cg08862890	Body	4.77701e-28	7.9905e-27	Primary Tumor	0.41366
SRGAP3	cg00907288	Body	1.21644e-27	1.94462e-26	Primary Tumor	0.405253
CRP	cg17520909	Body	1.85872e-26	2.60999e-25	Solid Tissue Normal	-0.413206
OR14J1	cg25267258	1stExon	1.9632e-26	2.74903e-25	Solid Tissue Normal	-0.413316
WNT3A	cg26841013	3'UTR	2.0735e-26	2.89478e-25	Primary Tumor	0.403313
TTBK1	cg27363327	TSS200	2.99308e-26	4.10746e-25	Primary Tumor	0.412822
SPTBN4	cg22498143	Body	3.08334e-26	4.22626e-25	Primary Tumor	0.417237
CHRNA4	cg22348992	Body	5.23083e-26	6.99857e-25	Solid Tissue Normal	-0.447163
VWC2	cg01893212	TSS200	1.14215e-25	1.47685e-24	Primary Tumor	0.408194
HLA-L	cg27011480	Body	2.04186e-25	2.57148e-24	Primary Tumor	0.410717
LOC100130331	cg17463633	TSS1500	2.38589e-25	2.98264e-24	Solid Tissue Normal	-0.418197
DNM3	cg04399751	TSS1500	3.93251e-25	4.80694e-24	Primary Tumor	0.408815
BCL9	cg03441279	Body	5.81631e-25	6.97841e-24	Solid Tissue Normal	-0.406246
ADCY4	cg23179456	TSS200	1.73216e-20	1.37426e-19	Primary Tumor	0.442022
