# Supplementary material for: Roadmap of DNA methylation in breast cancer identifies novel prognostic biomarkers
Source: BMC Cancer. 2019 Mar 12;19:219. doi: 10.1186/s12885-019-5403-0 (PMC6416975; doi:10.1186/s12885-019-5403-0)
Supplement: Supplementary file 2 — Table S2. Results of DAVID clustering Gene Ontology analyses. (XLSX 95 kb) [file 12885_2019_5403_MOESM2_ESM.xlsx]

## Sheet: Higher methylated genes
Annotation Cluster 1	Enrichment Score: 16.22			Count	P_Value	Benjamini
UP_SEQ_FEATURE	DNA-binding region:Homeobox	RT		26	6e-21	4.5e-18
INTERPRO	Homeobox, conserved site	RT		26	1.8e-20	7.2e-18
UP_KEYWORDS	Homeobox	RT		28	6e-20	1.4e-17
INTERPRO	Homeodomain-like	RT		31	1.7e-19	3.4e-17
INTERPRO	Homeodomain	RT		28	1.7e-19	2.3e-17
SMART	HOX	RT		28	6.3e-16	7.8e-14
UP_KEYWORDS	Developmental protein	RT		40	2.1e-14	1.6e-12
GOTERM_MF_DIRECT	sequence-specific DNA binding	RT		28	1.8e-11	3e-09
INTERPRO	Homeodomain, metazoa	RT		13	2.2e-10	2.3e-08
Annotation Cluster 2	Enrichment Score: 10.29			Count	P_Value	Benjamini
UP_KEYWORDS	DNA-binding	RT		68	9.8e-20	1.1e-17
UP_KEYWORDS	Transcription	RT		61	3.3e-12	1.9e-10
UP_KEYWORDS	Transcription regulation	RT		60	3.4e-12	1.6e-10
UP_KEYWORDS	Nucleus	RT		90	6.6e-09	2.6e-07
GOTERM_CC_DIRECT	nucleus	RT		91	8.3e-07	0.00016
GOTERM_BP_DIRECT	transcription, DNA-templated	RT		45	2.9e-06	0.00091
Annotation Cluster 3	Enrichment Score: 9.09			Count	P_Value	Benjamini
GOTERM_MF_DIRECT	RNA polymerase II core promoter proximal region sequence-specific DNA binding	RT		25	1.2e-12	3.9e-10
GOTERM_MF_DIRECT	transcriptional activator activity, RNA polymerase II core promoter proximal region sequence-specific binding	RT		17	7.9e-09	8.6e-07
GOTERM_BP_DIRECT	transcription from RNA polymerase II promoter	RT		23	5.9e-08	2.5e-05
Annotation Cluster 4	Enrichment Score: 6.89			Count	P_Value	Benjamini
GOTERM_MF_DIRECT	sequence-specific DNA binding	RT		28	1.8e-11	3e-09
GOTERM_MF_DIRECT	transcription factor activity, sequence-specific DNA binding	RT		32	6.4e-08	5.3e-06
GOTERM_BP_DIRECT	positive regulation of transcription, DNA-templated	RT		15	0.0018	0.16
Annotation Cluster 5	Enrichment Score: 2.89			Count	P_Value	Benjamini
GOTERM_BP_DIRECT	primitive streak formation	RT		4	0.00015	0.027
GOTERM_BP_DIRECT	positive regulation of gastrulation	RT		3	0.0033	0.19
GOTERM_BP_DIRECT	positive regulation of embryonic development	RT		3	0.0042	0.22
Annotation Cluster 6	Enrichment Score: 2.79			Count	P_Value	Benjamini
GOTERM_CC_DIRECT	synapse	RT		9	0.00075	0.071
UP_KEYWORDS	Synapse	RT		12	0.00085	0.02
UP_KEYWORDS	Cell junction	RT		16	0.0028	0.049
GOTERM_CC_DIRECT	cell junction	RT		13	0.004	0.23
Annotation Cluster 7	Enrichment Score: 2.11			Count	P_Value	Benjamini
UP_KEYWORDS	Diabetes mellitus	RT		6	0.00086	0.018
GOTERM_BP_DIRECT	insulin secretion	RT		4	0.0048	0.24
GOTERM_BP_DIRECT	glucose homeostasis	RT		6	0.0053	0.24
GOTERM_BP_DIRECT	regulation of insulin secretion	RT		3	0.17	0.95
Annotation Cluster 8	Enrichment Score: 1.74			Count	P_Value	Benjamini
UP_SEQ_FEATURE	domain:Helix-loop-helix motif	RT		7	0.001	0.11
INTERPRO	Myc-type, basic helix-loop-helix (bHLH) domain	RT		7	0.0014	0.11
UP_SEQ_FEATURE	DNA-binding region:Basic motif	RT		6	0.024	0.72
SMART	HLH	RT		6	0.029	0.58
INTERPRO	PAS domain	RT		3	0.049	0.73
SMART	PAS	RT		3	0.055	0.73
GOTERM_MF_DIRECT	protein dimerization activity	RT		4	0.23	0.93
Annotation Cluster 9	Enrichment Score: 1.68			Count	P_Value	Benjamini
UP_SEQ_FEATURE	DNA-binding region:T-box	RT		3	0.011	0.49
INTERPRO	Transcription factor, T-box	RT		3	0.013	0.43
INTERPRO	Transcription factor, T-box, conserved site	RT		3	0.013	0.43
SMART	TBOX	RT		3	0.027	0.66
INTERPRO	p53-like transcription factor, DNA-binding	RT		3	0.078	0.84
Annotation Cluster 10	Enrichment Score: 1.61			Count	P_Value	Benjamini
KEGG_PATHWAY	Calcium signaling pathway	RT		7	0.011	0.34
KEGG_PATHWAY	cAMP signaling pathway	RT		7	0.018	0.28
KEGG_PATHWAY	Pancreatic secretion	RT		4	0.075	0.56
Annotation Cluster 11	Enrichment Score: 1.46			Count	P_Value	Benjamini
KEGG_PATHWAY	Insulin secretion	RT		5	0.012	0.3
KEGG_PATHWAY	Circadian entrainment	RT		5	0.018	0.31
KEGG_PATHWAY	Pancreatic secretion	RT		4	0.075	0.56
KEGG_PATHWAY	Oxytocin signaling pathway	RT		5	0.085	0.56
Annotation Cluster 12	Enrichment Score: 1.43			Count	P_Value	Benjamini
GOTERM_BP_DIRECT	locomotory behavior	RT		6	0.0024	0.16
INTERPRO	GPCR, family 3, C-terminal	RT		3	0.022	0.48
GOTERM_MF_DIRECT	G-protein coupled receptor activity	RT		5	0.96	1
Annotation Cluster 13	Enrichment Score: 1.41			Count	P_Value	Benjamini
KEGG_PATHWAY	Glutamatergic synapse	RT		6	0.0069	0.29
INTERPRO	Extracellular ligand-binding receptor	RT		3	0.055	0.74
GOTERM_CC_DIRECT	dendrite	RT		7	0.15	0.88
Annotation Cluster 14	Enrichment Score: 1.39			Count	P_Value	Benjamini
INTERPRO	Regulator of G protein signalling superfamily	RT		4	0.0079	0.37
UP_KEYWORDS	Signal transduction inhibitor	RT		4	0.0098	0.14
SMART	RGS	RT		4	0.016	0.61
INTERPRO	Regulator of G-protein signaling, domain 1	RT		3	0.022	0.48
UP_SEQ_FEATURE	domain:RGS	RT		3	0.043	0.85
GOTERM_BP_DIRECT	negative regulation of signal transduction	RT		3	0.054	0.75
GOTERM_MF_DIRECT	GTPase activator activity	RT		7	0.088	0.72
GOTERM_BP_DIRECT	positive regulation of GTPase activity	RT		10	0.18	0.96
UP_KEYWORDS	GTPase activation	RT		4	0.31	0.8
Annotation Cluster 15	Enrichment Score: 1.26			Count	P_Value	Benjamini
GOTERM_BP_DIRECT	ureteric bud development	RT		4	0.0085	0.32
GOTERM_BP_DIRECT	branching involved in ureteric bud morphogenesis	RT		3	0.079	0.82
GOTERM_BP_DIRECT	kidney development	RT		3	0.25	0.98
Annotation Cluster 16	Enrichment Score: 1.12			Count	P_Value	Benjamini
KEGG_PATHWAY	Glutamatergic synapse	RT		6	0.0069	0.29
KEGG_PATHWAY	Calcium signaling pathway	RT		7	0.011	0.34
KEGG_PATHWAY	Morphine addiction	RT		5	0.015	0.32
KEGG_PATHWAY	Circadian entrainment	RT		5	0.018	0.31
KEGG_PATHWAY	Retrograde endocannabinoid signaling	RT		5	0.022	0.3
KEGG_PATHWAY	GABAergic synapse	RT		4	0.06	0.51
GOTERM_BP_DIRECT	cellular calcium ion homeostasis	RT		4	0.084	0.84
KEGG_PATHWAY	Long-term potentiation	RT		3	0.15	0.73
KEGG_PATHWAY	Gap junction	RT		3	0.24	0.81
KEGG_PATHWAY	Cholinergic synapse	RT		3	0.33	0.87
KEGG_PATHWAY	Rap1 signaling pathway	RT		4	0.38	0.88
KEGG_PATHWAY	Pathways in cancer	RT		6	0.4	0.86
KEGG_PATHWAY	Ras signaling pathway	RT		3	0.7	0.97
Annotation Cluster 17	Enrichment Score: 1.11			Count	P_Value	Benjamini
INTERPRO	Winged helix-turn-helix DNA-binding domain	RT		7	0.038	0.66
INTERPRO	Transcription factor, fork head, conserved site	RT		3	0.049	0.73
UP_SEQ_FEATURE	DNA-binding region:Fork-head	RT		3	0.089	0.96
INTERPRO	Transcription factor, fork head	RT		3	0.094	0.87
SMART	FH	RT		3	0.17	0.96
Annotation Cluster 18	Enrichment Score: 1.06			Count	P_Value	Benjamini
UP_SEQ_FEATURE	zinc finger region:C2H2-type 4	RT		16	0.00085	0.1
UP_SEQ_FEATURE	zinc finger region:C2H2-type 3	RT		16	0.0018	0.16
UP_KEYWORDS	Zinc	RT		36	0.0077	0.12
INTERPRO	Zinc finger C2H2-type/integrase DNA-binding domain	RT		16	0.0083	0.35
UP_KEYWORDS	Metal-binding	RT		50	0.011	0.15
INTERPRO	Zinc finger, C2H2-like	RT		16	0.015	0.4
UP_SEQ_FEATURE	zinc finger region:C2H2-type 2	RT		13	0.021	0.7
INTERPRO	Zinc finger, C2H2	RT		16	0.022	0.5
UP_SEQ_FEATURE	zinc finger region:C2H2-type 5	RT		11	0.05	0.88
UP_KEYWORDS	Zinc-finger	RT		25	0.07	0.55
GOTERM_MF_DIRECT	metal ion binding	RT		30	0.1	0.76
UP_SEQ_FEATURE	zinc finger region:C2H2-type 1	RT		10	0.1	0.97
UP_SEQ_FEATURE	zinc finger region:C2H2-type 6	RT		9	0.13	0.97
SMART	ZnF_C2H2	RT		16	0.18	0.95
UP_SEQ_FEATURE	zinc finger region:C2H2-type 7	RT		7	0.32	1
UP_SEQ_FEATURE	zinc finger region:C2H2-type 12	RT		4	0.47	1
UP_SEQ_FEATURE	zinc finger region:C2H2-type 9	RT		5	0.54	1
INTERPRO	Krueppel-associated box	RT		5	0.61	1
UP_SEQ_FEATURE	zinc finger region:C2H2-type 8	RT		5	0.62	1
GOTERM_MF_DIRECT	nucleic acid binding	RT		11	0.65	1
UP_SEQ_FEATURE	zinc finger region:C2H2-type 10	RT		4	0.66	1
UP_SEQ_FEATURE	domain:KRAB	RT		4	0.67	1
UP_SEQ_FEATURE	zinc finger region:C2H2-type 11	RT		3	0.8	1
SMART	KRAB	RT		5	0.85	1
Annotation Cluster 19	Enrichment Score: 0.9			Count	P_Value	Benjamini
KEGG_PATHWAY	Aldosterone synthesis and secretion	RT		4	0.054	0.52
KEGG_PATHWAY	Vascular smooth muscle contraction	RT		4	0.13	0.68
KEGG_PATHWAY	Inflammatory mediator regulation of TRP channels	RT		3	0.28	0.85
Annotation Cluster 20	Enrichment Score: 0.88			Count	P_Value	Benjamini
KEGG_PATHWAY	Neuroactive ligand-receptor interaction	RT		11	0.0006	0.044
GOTERM_MF_DIRECT	neuropeptide binding	RT		3	0.02	0.34
GOTERM_BP_DIRECT	G-protein coupled receptor signaling pathway, coupled to cyclic nucleotide second messenger	RT		3	0.092	0.85
UP_KEYWORDS	Palmitate	RT		7	0.1	0.64
SMART	SM01381	RT		5	0.11	0.9
UP_SEQ_FEATURE	lipid moiety-binding region:S-palmitoyl cysteine	RT		5	0.11	0.97
UP_KEYWORDS	Lipoprotein	RT		13	0.13	0.7
UP_KEYWORDS	Receptor	RT		20	0.26	0.78
GOTERM_CC_DIRECT	integral component of plasma membrane	RT		18	0.35	0.97
UP_KEYWORDS	Transducer	RT		10	0.52	0.93
UP_KEYWORDS	G-protein coupled receptor	RT		9	0.59	0.95
INTERPRO	G protein-coupled receptor, rhodopsin-like	RT		6	0.88	1
INTERPRO	GPCR, rhodopsin-like, 7TM	RT		6	0.89	1
Annotation Cluster 21	Enrichment Score: 0.87			Count	P_Value	Benjamini
UP_SEQ_FEATURE	region of interest:Linker 2	RT		3	0.0061	0.4
INTERPRO	Intermediate filament protein, conserved site	RT		3	0.15	0.94
UP_SEQ_FEATURE	region of interest:Coil 1B	RT		3	0.17	0.98
UP_SEQ_FEATURE	region of interest:Linker 1	RT		3	0.17	0.98
UP_SEQ_FEATURE	region of interest:Coil 1A	RT		3	0.17	0.98
UP_SEQ_FEATURE	region of interest:Rod	RT		3	0.17	0.98
UP_KEYWORDS	Intermediate filament	RT		3	0.17	0.72
UP_SEQ_FEATURE	region of interest:Head	RT		3	0.18	0.98
UP_SEQ_FEATURE	region of interest:Tail	RT		3	0.19	0.98
INTERPRO	Intermediate filament protein	RT		3	0.2	0.97
SMART	SM01391	RT		3	0.32	0.99
Annotation Cluster 22	Enrichment Score: 0.84			Count	P_Value	Benjamini
UP_SEQ_FEATURE	domain:LIM zinc-binding 1	RT		3	0.089	0.96
UP_SEQ_FEATURE	domain:LIM zinc-binding 2	RT		3	0.089	0.96
UP_KEYWORDS	LIM domain	RT		3	0.16	0.73
INTERPRO	Zinc finger, LIM-type	RT		3	0.18	0.96
SMART	LIM	RT		3	0.3	0.99
Annotation Cluster 23	Enrichment Score: 0.73			Count	P_Value	Benjamini
UP_SEQ_FEATURE	signal peptide	RT		45	0.03	0.78
UP_KEYWORDS	Cell membrane	RT		42	0.037	0.39
UP_KEYWORDS	Glycoprotein	RT		56	0.049	0.45
GOTERM_CC_DIRECT	plasma membrane	RT		54	0.076	0.79
UP_SEQ_FEATURE	topological domain:Extracellular	RT		36	0.087	0.96
UP_KEYWORDS	Signal	RT		50	0.09	0.62
UP_KEYWORDS	Disulfide bond	RT		42	0.1	0.63
UP_SEQ_FEATURE	glycosylation site:N-linked (GlcNAc...)	RT		50	0.14	0.96
UP_SEQ_FEATURE	topological domain:Cytoplasmic	RT		41	0.17	0.98
UP_KEYWORDS	Secreted	RT		24	0.22	0.74
UP_SEQ_FEATURE	disulfide bond	RT		33	0.31	0.99
UP_KEYWORDS	Membrane	RT		70	0.77	0.99
UP_SEQ_FEATURE	transmembrane region	RT		47	0.79	1
UP_KEYWORDS	Transmembrane helix	RT		51	0.82	0.99
UP_KEYWORDS	Transmembrane	RT		51	0.83	0.99
GOTERM_CC_DIRECT	integral component of membrane	RT		42	0.99	1
Annotation Cluster 24	Enrichment Score: 0.72			Count	P_Value	Benjamini
GOTERM_BP_DIRECT	visual perception	RT		6	0.073	0.81
UP_KEYWORDS	Vision	RT		4	0.1	0.63
UP_KEYWORDS	Sensory transduction	RT		4	0.94	1
Annotation Cluster 25	Enrichment Score: 0.69			Count	P_Value	Benjamini
UP_SEQ_FEATURE	domain:Tyrosine-protein phosphatase	RT		3	0.13	0.96
INTERPRO	Protein-tyrosine phosphatase, active site	RT		3	0.19	0.97
UP_SEQ_FEATURE	active site:Phosphocysteine intermediate	RT		3	0.21	0.98
INTERPRO	Protein-tyrosine/Dual specificity phosphatase	RT		3	0.21	0.97
GOTERM_MF_DIRECT	protein tyrosine phosphatase activity	RT		3	0.3	0.95
Annotation Cluster 26	Enrichment Score: 0.69			Count	P_Value	Benjamini
KEGG_PATHWAY	Oxytocin signaling pathway	RT		5	0.085	0.56
KEGG_PATHWAY	Dilated cardiomyopathy	RT		3	0.22	0.8
KEGG_PATHWAY	Adrenergic signaling in cardiomyocytes	RT		3	0.46	0.89
Annotation Cluster 27	Enrichment Score: 0.68			Count	P_Value	Benjamini
UP_SEQ_FEATURE	domain:PDZ	RT		4	0.1	0.97
INTERPRO	PDZ domain	RT		4	0.22	0.98
SMART	PDZ	RT		4	0.39	1
Annotation Cluster 28	Enrichment Score: 0.67			Count	P_Value	Benjamini
UP_SEQ_FEATURE	domain:EGF-like 2	RT		4	0.059	0.9
UP_SEQ_FEATURE	domain:EGF-like 4	RT		3	0.12	0.96
UP_SEQ_FEATURE	domain:EGF-like 1	RT		4	0.12	0.96
UP_SEQ_FEATURE	domain:EGF-like 3	RT		3	0.18	0.98
UP_KEYWORDS	EGF-like domain	RT		5	0.2	0.74
INTERPRO	Epidermal growth factor-like domain	RT		4	0.44	1
SMART	EGF	RT		4	0.55	1
INTERPRO	EGF-like, conserved site	RT		3	0.62	1
Annotation Cluster 29	Enrichment Score: 0.66			Count	P_Value	Benjamini
UP_SEQ_FEATURE	calcium-binding region:3	RT		3	0.058	0.9
UP_SEQ_FEATURE	domain:EF-hand 2	RT		5	0.11	0.97
UP_SEQ_FEATURE	domain:EF-hand 1	RT		5	0.11	0.97
UP_SEQ_FEATURE	calcium-binding region:2	RT		4	0.11	0.97
UP_SEQ_FEATURE	domain:EF-hand 4	RT		3	0.13	0.97
UP_SEQ_FEATURE	calcium-binding region:1	RT		4	0.14	0.96
UP_SEQ_FEATURE	domain:EF-hand 3	RT		3	0.25	0.99
GOTERM_MF_DIRECT	calcium ion binding	RT		10	0.39	0.98
INTERPRO	EF-hand domain	RT		4	0.43	1
INTERPRO	EF-Hand 1, calcium-binding site	RT		3	0.56	1
INTERPRO	EF-hand-like domain	RT		4	0.56	1
SMART	EFh	RT		3	0.65	1
Annotation Cluster 30	Enrichment Score: 0.52			Count	P_Value	Benjamini
UP_KEYWORDS	Postsynaptic cell membrane	RT		4	0.26	0.78
UP_KEYWORDS	Ion channel	RT		6	0.28	0.79
GOTERM_CC_DIRECT	postsynaptic membrane	RT		4	0.39	0.97
Annotation Cluster 31	Enrichment Score: 0.49			Count	P_Value	Benjamini
UP_SEQ_FEATURE	domain:SH2	RT		3	0.25	0.99
UP_KEYWORDS	SH2 domain	RT		3	0.29	0.79
INTERPRO	SH2 domain	RT		3	0.33	0.99
SMART	SH2	RT		3	0.47	1
Annotation Cluster 32	Enrichment Score: 0.43			Count	P_Value	Benjamini
KEGG_PATHWAY	Fc gamma R-mediated phagocytosis	RT		4	0.059	0.53
UP_SEQ_FEATURE	domain:AGC-kinase C-terminal	RT		3	0.11	0.97
INTERPRO	AGC-kinase, C-terminal	RT		3	0.12	0.9
GOTERM_BP_DIRECT	intracellular signal transduction	RT		8	0.16	0.95
GOTERM_BP_DIRECT	peptidyl-serine phosphorylation	RT		4	0.16	0.94
UP_KEYWORDS	Kinase	RT		11	0.19	0.73
UP_SEQ_FEATURE	binding site:ATP	RT		9	0.19	0.98
GOTERM_BP_DIRECT	protein phosphorylation	RT		8	0.24	0.98
INTERPRO	Protein kinase, catalytic domain	RT		8	0.25	0.98
UP_KEYWORDS	Tyrosine-protein kinase	RT		3	0.3	0.8
INTERPRO	Protein kinase-like domain	RT		8	0.33	0.99
UP_SEQ_FEATURE	domain:Protein kinase	RT		7	0.34	1
INTERPRO	Serine-threonine/tyrosine-protein kinase catalytic domain	RT		3	0.43	1
UP_KEYWORDS	Serine/threonine-protein kinase	RT		5	0.53	0.93
GOTERM_MF_DIRECT	protein kinase activity	RT		5	0.56	1
INTERPRO	Protein kinase, ATP binding site	RT		5	0.57	1
GOTERM_MF_DIRECT	protein serine/threonine kinase activity	RT		5	0.6	1
INTERPRO	Serine/threonine-protein kinase, active site	RT		4	0.64	1
UP_SEQ_FEATURE	active site:Proton acceptor	RT		7	0.66	1
UP_KEYWORDS	Transferase	RT		16	0.71	0.98
UP_KEYWORDS	Immunity	RT		5	0.73	0.98
UP_SEQ_FEATURE	nucleotide phosphate-binding region:ATP	RT		9	0.78	1
SMART	S_TKc	RT		5	0.8	1
UP_KEYWORDS	ATP-binding	RT		12	0.81	0.99
UP_KEYWORDS	Nucleotide-binding	RT		14	0.9	1
GOTERM_MF_DIRECT	ATP binding	RT		12	0.95	1
Annotation Cluster 33	Enrichment Score: 0.41			Count	P_Value	Benjamini
UP_KEYWORDS	Ligand-gated ion channel	RT		3	0.19	0.74
UP_KEYWORDS	Ion channel	RT		6	0.28	0.79
UP_KEYWORDS	Ion transport	RT		8	0.44	0.89
UP_KEYWORDS	Transport	RT		13	0.98	1
Annotation Cluster 34	Enrichment Score: 0.35			Count	P_Value	Benjamini
UP_KEYWORDS	Extracellular matrix	RT		5	0.25	0.77
GOTERM_CC_DIRECT	proteinaceous extracellular matrix	RT		4	0.54	0.99
GOTERM_BP_DIRECT	extracellular matrix organization	RT		3	0.64	1
Annotation Cluster 35	Enrichment Score: 0.33			Count	P_Value	Benjamini
UP_SEQ_FEATURE	domain:SH3	RT		4	0.25	0.99
UP_KEYWORDS	SH3 domain	RT		4	0.35	0.83
INTERPRO	Src homology-3 domain	RT		3	0.67	1
SMART	SH3	RT		3	0.83	1
Annotation Cluster 36	Enrichment Score: 0.21			Count	P_Value	Benjamini
INTERPRO	Fibronectin, type III	RT		4	0.37	1
SMART	FN3	RT		3	0.67	1
INTERPRO	Immunoglobulin-like fold	RT		7	0.94	1
Annotation Cluster 37	Enrichment Score: 0.18			Count	P_Value	Benjamini
UP_KEYWORDS	Cell division	RT		5	0.53	0.93
GOTERM_BP_DIRECT	cell division	RT		5	0.55	1
UP_KEYWORDS	Mitosis	RT		3	0.73	0.98
UP_KEYWORDS	Cell cycle	RT		5	0.88	1
Annotation Cluster 38	Enrichment Score: 0.1			Count	P_Value	Benjamini
UP_SEQ_FEATURE	domain:PH	RT		3	0.7	1
INTERPRO	Pleckstrin homology domain	RT		3	0.78	1
INTERPRO	Pleckstrin homology-like domain	RT		4	0.83	1
SMART	PH	RT		3	0.91	1
Annotation Cluster 39	Enrichment Score: 0.07			Count	P_Value	Benjamini
UP_KEYWORDS	Golgi apparatus	RT		7	0.81	0.99
UP_KEYWORDS	Signal-anchor	RT		4	0.83	0.99
UP_SEQ_FEATURE	topological domain:Lumenal	RT		4	0.83	1
GOTERM_CC_DIRECT	Golgi membrane	RT		4	0.95	1
Annotation Cluster 40	Enrichment Score: 0.02			Count	P_Value	Benjamini
UP_KEYWORDS	Immunoglobulin domain	RT		4	0.91	1
INTERPRO	Immunoglobulin-like fold	RT		7	0.94	1
INTERPRO	Immunoglobulin subtype	RT		3	0.97	1
SMART	IG	RT		3	1	1
INTERPRO	Immunoglobulin-like domain	RT		3	1	1

## Sheet: Lower methylated genes
Annotation Cluster 1	Enrichment Score: 2.9			Count	P_Value	Benjamini
UP_SEQ_FEATURE	disulfide bond	RT		20	1.9e-05	0.0043
UP_KEYWORDS	Disulfide bond	RT		20	0.00013	0.008
UP_SEQ_FEATURE	topological domain:Extracellular	RT		18	0.00015	0.011
UP_SEQ_FEATURE	glycosylation site:N-linked (GlcNAc...)	RT		22	0.00035	0.019
UP_KEYWORDS	Membrane	RT		30	0.00061	0.018
UP_SEQ_FEATURE	topological domain:Cytoplasmic	RT		19	0.00065	0.029
UP_KEYWORDS	Glycoprotein	RT		22	0.00067	0.016
UP_SEQ_FEATURE	signal peptide	RT		18	0.0013	0.048
UP_KEYWORDS	Transmembrane helix	RT		24	0.0019	0.037
UP_KEYWORDS	Transmembrane	RT		24	0.002	0.034
UP_KEYWORDS	Signal	RT		19	0.0042	0.056
UP_SEQ_FEATURE	transmembrane region	RT		21	0.0091	0.17
GOTERM_CC_DIRECT	plasma membrane	RT		18	0.012	0.6
GOTERM_CC_DIRECT	integral component of plasma membrane	RT		9	0.019	0.51
GOTERM_CC_DIRECT	integral component of membrane	RT		20	0.025	0.46
Annotation Cluster 2	Enrichment Score: 2.81			Count	P_Value	Benjamini
UP_KEYWORDS	Immunoglobulin domain	RT		9	3.5e-05	0.0042
INTERPRO	Immunoglobulin subtype 2	RT		6	0.00041	0.051
INTERPRO	Immunoglobulin-like fold	RT		10	0.00055	0.034
INTERPRO	Immunoglobulin-like domain	RT		9	0.00064	0.027
SMART	IGc2	RT		6	0.00066	0.023
UP_SEQ_FEATURE	domain:Ig-like C2-type 1	RT		5	0.0014	0.044
UP_SEQ_FEATURE	domain:Ig-like C2-type 2	RT		5	0.0014	0.039
UP_SEQ_FEATURE	domain:Ig-like C2-type 3	RT		4	0.0036	0.086
INTERPRO	Immunoglobulin I-set	RT		4	0.0055	0.13
INTERPRO	Immunoglobulin subtype	RT		6	0.0082	0.14
SMART	IG	RT		6	0.013	0.2
UP_SEQ_FEATURE	domain:Ig-like C2-type 4	RT		3	0.014	0.24
Annotation Cluster 3	Enrichment Score: 2.45			Count	P_Value	Benjamini
UP_SEQ_FEATURE	short sequence motif:Internalization signal	RT		3	5.6e-05	0.0063
GOTERM_MF_DIRECT	exogenous lipid antigen binding	RT		3	6.3e-05	0.0066
GOTERM_MF_DIRECT	endogenous lipid antigen binding	RT		3	6.3e-05	0.0066
GOTERM_BP_DIRECT	antigen processing and presentation, exogenous lipid antigen via MHC class Ib	RT		3	0.00015	0.032
GOTERM_MF_DIRECT	lipopeptide binding	RT		3	0.00018	0.0092
GOTERM_MF_DIRECT	beta-2-microglobulin binding	RT		3	0.00034	0.012
INTERPRO	MHC class I-like antigen recognition	RT		3	0.0023	0.07
INTERPRO	MHC classes I/II-like antigen recognition protein	RT		3	0.0058	0.12
UP_SEQ_FEATURE	domain:Ig-like	RT		3	0.0066	0.14
GOTERM_BP_DIRECT	regulation of immune response	RT		4	0.012	0.74
INTERPRO	Immunoglobulin C1-set	RT		3	0.013	0.19
SMART	IGc1	RT		3	0.015	0.16
KEGG_PATHWAY	Hematopoietic cell lineage	RT		3	0.016	0.28
GOTERM_CC_DIRECT	endosome membrane	RT		3	0.073	0.76
UP_KEYWORDS	Immunity	RT		4	0.11	0.57
UP_KEYWORDS	Lysosome	RT		3	0.13	0.59
UP_KEYWORDS	Endosome	RT		3	0.31	0.82
Annotation Cluster 4	Enrichment Score: 1.24			Count	P_Value	Benjamini
UP_KEYWORDS	Cell junction	RT		6	0.02	0.22
UP_KEYWORDS	Synapse	RT		4	0.05	0.41
UP_KEYWORDS	Postsynaptic cell membrane	RT		3	0.065	0.4
GOTERM_CC_DIRECT	postsynaptic membrane	RT		3	0.092	0.76
GOTERM_CC_DIRECT	cell junction	RT		4	0.099	0.73
Annotation Cluster 5	Enrichment Score: 1.13			Count	P_Value	Benjamini
GOTERM_BP_DIRECT	adaptive immune response	RT		3	0.06	0.99
UP_KEYWORDS	Adaptive immunity	RT		3	0.062	0.4
UP_KEYWORDS	Immunity	RT		4	0.11	0.57
Annotation Cluster 6	Enrichment Score: 0.89			Count	P_Value	Benjamini
UP_KEYWORDS	Receptor	RT		11	0.0041	0.061
UP_KEYWORDS	Sensory transduction	RT		5	0.053	0.38
GOTERM_MF_DIRECT	G-protein coupled receptor activity	RT		5	0.11	0.95
INTERPRO	G protein-coupled receptor, rhodopsin-like	RT		5	0.11	0.8
INTERPRO	GPCR, rhodopsin-like, 7TM	RT		5	0.12	0.79
UP_KEYWORDS	G-protein coupled receptor	RT		5	0.13	0.59
UP_KEYWORDS	Transducer	RT		5	0.16	0.64
GOTERM_BP_DIRECT	G-protein coupled receptor signaling pathway	RT		5	0.22	1
KEGG_PATHWAY	Olfactory transduction	RT		3	0.24	0.93
UP_KEYWORDS	Olfaction	RT		3	0.28	0.8
INTERPRO	Olfactory receptor	RT		3	0.3	0.98
GOTERM_MF_DIRECT	olfactory receptor activity	RT		3	0.3	1
GOTERM_BP_DIRECT	detection of chemical stimulus involved in sensory perception of smell	RT		3	0.32	1
Annotation Cluster 7	Enrichment Score: 0.77			Count	P_Value	Benjamini
UP_KEYWORDS	Calcium	RT		6	0.053	0.4
GOTERM_MF_DIRECT	calcium ion binding	RT		5	0.11	0.91
UP_KEYWORDS	Secreted	RT		4	0.85	1
Annotation Cluster 8	Enrichment Score: 0.35			Count	P_Value	Benjamini
UP_KEYWORDS	Ion channel	RT		3	0.2	0.7
UP_KEYWORDS	Ion transport	RT		3	0.44	0.91
UP_KEYWORDS	Transport	RT		3	0.95	1
Annotation Cluster 9	Enrichment Score: 0.28			Count	P_Value	Benjamini
UP_KEYWORDS	Differentiation	RT		4	0.2	0.71
GOTERM_MF_DIRECT	RNA polymerase II core promoter proximal region sequence-specific DNA binding	RT		3	0.23	0.99
UP_KEYWORDS	Metal-binding	RT		11	0.34	0.84
GOTERM_MF_DIRECT	sequence-specific DNA binding	RT		3	0.38	1
UP_KEYWORDS	Repressor	RT		3	0.4	0.89
GOTERM_MF_DIRECT	transcription factor activity, sequence-specific DNA binding	RT		4	0.45	1
GOTERM_BP_DIRECT	positive regulation of transcription from RNA polymerase II promoter	RT		4	0.49	1
UP_KEYWORDS	DNA-binding	RT		6	0.53	0.95
GOTERM_BP_DIRECT	regulation of transcription, DNA-templated	RT		5	0.58	1
UP_KEYWORDS	Zinc-finger	RT		5	0.61	0.97
UP_KEYWORDS	Transcription regulation	RT		6	0.65	0.98
UP_KEYWORDS	Zinc	RT		6	0.65	0.97
UP_KEYWORDS	Transcription	RT		6	0.67	0.98
GOTERM_BP_DIRECT	transcription, DNA-templated	RT		5	0.78	1
GOTERM_MF_DIRECT	metal ion binding	RT		5	0.79	1
GOTERM_CC_DIRECT	nucleoplasm	RT		5	0.92	1
UP_KEYWORDS	Nucleus	RT		9	0.95	1

## Sheet: Genes negatively correlated
Annotation Cluster 1	Enrichment Score: 3.26			Count	P_Value	Benjamini
UP_KEYWORDS	Neurogenesis	RT		9	2.8e-05	0.0051
UP_KEYWORDS	Developmental protein	RT		14	0.00062	0.054
UP_KEYWORDS	Differentiation	RT		11	0.0014	0.061
GOTERM_BP_DIRECT	cell differentiation	RT		9	0.0038	0.48
Annotation Cluster 2	Enrichment Score: 2.21			Count	P_Value	Benjamini
UP_KEYWORDS	DNA-binding	RT		22	0.00065	0.038
UP_KEYWORDS	Transcription regulation	RT		23	0.0014	0.05
UP_KEYWORDS	Transcription	RT		23	0.002	0.059
UP_KEYWORDS	Nucleus	RT		37	0.011	0.21
GOTERM_MF_DIRECT	transcription factor activity, sequence-specific DNA binding	RT		12	0.018	0.61
GOTERM_BP_DIRECT	transcription, DNA-templated	RT		19	0.018	0.75
GOTERM_CC_DIRECT	nucleus	RT		37	0.053	0.98
Annotation Cluster 3	Enrichment Score: 1.65			Count	P_Value	Benjamini
GOTERM_MF_DIRECT	RNA polymerase II regulatory region sequence-specific DNA binding	RT		6	0.0061	0.48
INTERPRO	Homeodomain-like	RT		7	0.0076	0.63
UP_SEQ_FEATURE	DNA-binding region:Homeobox	RT		5	0.015	0.82
UP_SEQ_FEATURE	compositionally biased region:Poly-Gly	RT		6	0.015	0.75
INTERPRO	Homeobox, conserved site	RT		5	0.016	0.77
UP_SEQ_FEATURE	compositionally biased region:Poly-Pro	RT		7	0.018	0.65
UP_KEYWORDS	Homeobox	RT		5	0.038	0.39
INTERPRO	Homeodomain	RT		5	0.043	0.85
GOTERM_BP_DIRECT	anterior/posterior pattern specification	RT		3	0.071	0.96
SMART	HOX	RT		5	0.1	0.94
Annotation Cluster 4	Enrichment Score: 1.55			Count	P_Value	Benjamini
GOTERM_CC_DIRECT	synapse	RT		5	0.015	0.88
UP_KEYWORDS	Cell junction	RT		9	0.016	0.28
UP_KEYWORDS	Synapse	RT		6	0.029	0.38
GOTERM_CC_DIRECT	cell junction	RT		6	0.092	0.93
Annotation Cluster 5	Enrichment Score: 1.51			Count	P_Value	Benjamini
UP_SEQ_FEATURE	signal peptide	RT		28	0.0053	0.71
UP_KEYWORDS	Signal	RT		29	0.034	0.4
UP_KEYWORDS	Disulfide bond	RT		25	0.034	0.38
UP_KEYWORDS	Secreted	RT		14	0.15	0.69
Annotation Cluster 6	Enrichment Score: 1.39			Count	P_Value	Benjamini
UP_SEQ_FEATURE	region of interest:Linker 2	RT		3	0.0015	0.51
INTERPRO	Intermediate filament protein, conserved site	RT		3	0.043	0.81
UP_SEQ_FEATURE	region of interest:Linker 1	RT		3	0.052	0.89
UP_SEQ_FEATURE	region of interest:Coil 1B	RT		3	0.052	0.89
UP_SEQ_FEATURE	region of interest:Coil 1A	RT		3	0.052	0.89
UP_SEQ_FEATURE	region of interest:Rod	RT		3	0.053	0.88
UP_KEYWORDS	Intermediate filament	RT		3	0.053	0.46
UP_SEQ_FEATURE	region of interest:Head	RT		3	0.056	0.85
UP_SEQ_FEATURE	region of interest:Tail	RT		3	0.058	0.84
INTERPRO	Intermediate filament protein	RT		3	0.061	0.87
SMART	SM01391	RT		3	0.098	0.98
Annotation Cluster 7	Enrichment Score: 1.35			Count	P_Value	Benjamini
INTERPRO	Regulator of G-protein signaling, domain 1	RT		3	0.0056	0.77
UP_SEQ_FEATURE	domain:RGS	RT		3	0.012	0.83
INTERPRO	Regulator of G protein signalling superfamily	RT		3	0.017	0.68
UP_KEYWORDS	Signal transduction inhibitor	RT		3	0.02	0.3
SMART	RGS	RT		3	0.025	0.87
GOTERM_MF_DIRECT	GTPase activator activity	RT		4	0.2	0.96
UP_KEYWORDS	GTPase activation	RT		3	0.24	0.77
GOTERM_BP_DIRECT	positive regulation of GTPase activity	RT		4	0.6	1
Annotation Cluster 8	Enrichment Score: 1.27			Count	P_Value	Benjamini
UP_SEQ_FEATURE	domain:Helix-loop-helix motif	RT		4	0.019	0.63
INTERPRO	Myc-type, basic helix-loop-helix (bHLH) domain	RT		4	0.022	0.69
UP_SEQ_FEATURE	DNA-binding region:Basic motif	RT		4	0.047	0.89
GOTERM_MF_DIRECT	protein heterodimerization activity	RT		6	0.12	0.89
SMART	HLH	RT		3	0.19	0.98
Annotation Cluster 9	Enrichment Score: 1.22			Count	P_Value	Benjamini
GOTERM_BP_DIRECT	negative regulation of transcription, DNA-templated	RT		9	0.006	0.56
GOTERM_MF_DIRECT	sequence-specific DNA binding	RT		7	0.069	0.88
GOTERM_BP_DIRECT	positive regulation of transcription, DNA-templated	RT		4	0.54	1
Annotation Cluster 10	Enrichment Score: 1.08			Count	P_Value	Benjamini
UP_KEYWORDS	Glycoprotein	RT		34	0.0067	0.16
UP_SEQ_FEATURE	topological domain:Cytoplasmic	RT		27	0.015	0.7
UP_SEQ_FEATURE	topological domain:Extracellular	RT		23	0.016	0.65
UP_SEQ_FEATURE	glycosylation site:N-linked (GlcNAc...)	RT		29	0.055	0.87
GOTERM_CC_DIRECT	plasma membrane	RT		28	0.11	0.87
UP_KEYWORDS	Cell membrane	RT		21	0.12	0.65
UP_KEYWORDS	Transmembrane helix	RT		33	0.16	0.69
UP_KEYWORDS	Transmembrane	RT		33	0.16	0.69
UP_SEQ_FEATURE	transmembrane region	RT		29	0.27	1
UP_KEYWORDS	Membrane	RT		40	0.3	0.84
GOTERM_CC_DIRECT	integral component of membrane	RT		28	0.53	1
Annotation Cluster 11	Enrichment Score: 0.79			Count	P_Value	Benjamini
UP_SEQ_FEATURE	domain:EGF-like 2	RT		3	0.072	0.88
UP_KEYWORDS	EGF-like domain	RT		4	0.11	0.62
UP_SEQ_FEATURE	domain:EGF-like 1	RT		3	0.12	0.95
INTERPRO	Epidermal growth factor-like domain	RT		3	0.33	1
SMART	EGF	RT		3	0.38	1
Annotation Cluster 12	Enrichment Score: 0.73			Count	P_Value	Benjamini
UP_SEQ_FEATURE	domain:PDZ	RT		3	0.11	0.95
INTERPRO	PDZ domain	RT		3	0.19	1
UP_SEQ_FEATURE	compositionally biased region:Pro-rich	RT		8	0.21	0.99
SMART	PDZ	RT		3	0.28	0.99
Annotation Cluster 13	Enrichment Score: 0.68			Count	P_Value	Benjamini
KEGG_PATHWAY	Insulin secretion	RT		4	0.0063	0.53
KEGG_PATHWAY	Pancreatic secretion	RT		4	0.0081	0.38
KEGG_PATHWAY	Gastric acid secretion	RT		3	0.042	0.64
KEGG_PATHWAY	Calcium signaling pathway	RT		4	0.045	0.6
KEGG_PATHWAY	cAMP signaling pathway	RT		4	0.058	0.59
KEGG_PATHWAY	Circadian entrainment	RT		3	0.067	0.6
KEGG_PATHWAY	Oxytocin signaling pathway	RT		3	0.16	0.76
UP_KEYWORDS	Kinase	RT		4	0.69	0.98
GOTERM_BP_DIRECT	protein phosphorylation	RT		3	0.72	1
UP_KEYWORDS	Transferase	RT		8	0.72	0.98
UP_SEQ_FEATURE	binding site:ATP	RT		3	0.77	1
UP_KEYWORDS	Nucleotide-binding	RT		7	0.87	1
UP_KEYWORDS	ATP-binding	RT		5	0.91	1
UP_SEQ_FEATURE	nucleotide phosphate-binding region:ATP	RT		3	0.96	1
GOTERM_MF_DIRECT	ATP binding	RT		5	0.97	1
GOTERM_CC_DIRECT	membrane	RT		7	0.98	1
Annotation Cluster 14	Enrichment Score: 0.56			Count	P_Value	Benjamini
GOTERM_MF_DIRECT	calcium ion binding	RT		7	0.21	0.96
UP_SEQ_FEATURE	domain:EF-hand 1	RT		3	0.23	0.99
UP_SEQ_FEATURE	domain:EF-hand 2	RT		3	0.23	0.99
INTERPRO	EF-hand domain	RT		3	0.33	1
INTERPRO	EF-hand-like domain	RT		3	0.42	1
Annotation Cluster 15	Enrichment Score: 0.48			Count	P_Value	Benjamini
UP_KEYWORDS	Zinc	RT		17	0.095	0.62
UP_KEYWORDS	Metal-binding	RT		24	0.097	0.6
UP_SEQ_FEATURE	zinc finger region:C2H2-type 4	RT		6	0.17	0.98
UP_SEQ_FEATURE	zinc finger region:C2H2-type 3	RT		6	0.21	0.99
UP_KEYWORDS	Zinc-finger	RT		12	0.24	0.77
INTERPRO	Zinc finger C2H2-type/integrase DNA-binding domain	RT		6	0.3	1
INTERPRO	Zinc finger, C2H2-like	RT		6	0.35	1
UP_SEQ_FEATURE	zinc finger region:C2H2-type 2	RT		5	0.36	1
GOTERM_MF_DIRECT	metal ion binding	RT		14	0.37	0.99
INTERPRO	Zinc finger, C2H2	RT		6	0.39	1
UP_SEQ_FEATURE	zinc finger region:C2H2-type 6	RT		4	0.45	1
UP_SEQ_FEATURE	zinc finger region:C2H2-type 5	RT		4	0.51	1
UP_SEQ_FEATURE	zinc finger region:C2H2-type 1	RT		4	0.52	1
UP_SEQ_FEATURE	zinc finger region:C2H2-type 9	RT		3	0.57	1
UP_SEQ_FEATURE	zinc finger region:C2H2-type 8	RT		3	0.63	1
SMART	ZnF_C2H2	RT		6	0.63	1
UP_SEQ_FEATURE	zinc finger region:C2H2-type 7	RT		3	0.67	1
Annotation Cluster 16	Enrichment Score: 0.37			Count	P_Value	Benjamini
GOTERM_MF_DIRECT	nucleotide binding	RT		4	0.31	0.99
INTERPRO	RNA recognition motif domain	RT		3	0.32	1
INTERPRO	Nucleotide-binding, alpha-beta plait	RT		3	0.39	1
SMART	RRM	RT		3	0.44	1
UP_KEYWORDS	RNA-binding	RT		3	0.83	0.99
Annotation Cluster 17	Enrichment Score: 0.37			Count	P_Value	Benjamini
KEGG_PATHWAY	Neuroactive ligand-receptor interaction	RT		5	0.034	0.64
GOTERM_CC_DIRECT	integral component of plasma membrane	RT		10	0.32	0.97
UP_KEYWORDS	Receptor	RT		10	0.4	0.87
UP_KEYWORDS	G-protein coupled receptor	RT		5	0.58	0.95
UP_KEYWORDS	Transducer	RT		5	0.63	0.97
INTERPRO	G protein-coupled receptor, rhodopsin-like	RT		3	0.89	1
INTERPRO	GPCR, rhodopsin-like, 7TM	RT		3	0.9	1
GOTERM_MF_DIRECT	G-protein coupled receptor activity	RT		3	0.91	1
Annotation Cluster 18	Enrichment Score: 0.3			Count	P_Value	Benjamini
UP_KEYWORDS	Golgi apparatus	RT		6	0.35	0.87
UP_KEYWORDS	Signal-anchor	RT		4	0.37	0.87
UP_SEQ_FEATURE	topological domain:Lumenal	RT		3	0.65	1
UP_KEYWORDS	Transferase	RT		8	0.72	0.98
Annotation Cluster 19	Enrichment Score: 0.24			Count	P_Value	Benjamini
UP_KEYWORDS	Ion transport	RT		5	0.37	0.87
UP_KEYWORDS	Ion channel	RT		3	0.52	0.93
UP_KEYWORDS	Transport	RT		6	0.97	1

## Sheet: Genes positively correlated
Annotation Cluster 1	Enrichment Score: 2.95			Count	P_Value	Benjamini
UP_SEQ_FEATURE	DNA-binding region:Homeobox	RT		9	2.6e-08	6.6e-06
INTERPRO	Homeobox, conserved site	RT		9	3.3e-08	4.2e-06
GOTERM_MF_DIRECT	sequence-specific DNA binding	RT		12	6.3e-08	7.1e-06
UP_KEYWORDS	Homeobox	RT		9	2.5e-07	2.9e-05
INTERPRO	Homeodomain	RT		9	3.3e-07	2.1e-05
SMART	HOX	RT		9	2.2e-06	0.0001
INTERPRO	Homeodomain-like	RT		9	2.5e-06	0.00011
UP_KEYWORDS	DNA-binding	RT		17	2.1e-05	0.0012
KEGG_PATHWAY	Maturity onset diabetes of the young	RT		3	0.0018	0.042
GOTERM_BP_DIRECT	organ morphogenesis	RT		4	0.002	0.32
GOTERM_MF_DIRECT	transcriptional activator activity, RNA polymerase II core promoter proximal region sequence-specific binding	RT		5	0.0033	0.17
UP_KEYWORDS	Transcription regulation	RT		14	0.0037	0.13
UP_KEYWORDS	Transcription	RT		14	0.0047	0.13
GOTERM_BP_DIRECT	regulation of transcription, DNA-templated	RT		11	0.0066	0.56
GOTERM_MF_DIRECT	transcription factor activity, sequence-specific DNA binding	RT		8	0.011	0.35
GOTERM_BP_DIRECT	transcription from RNA polymerase II promoter	RT		6	0.013	0.7
GOTERM_BP_DIRECT	positive regulation of transcription, DNA-templated	RT		6	0.013	0.63
GOTERM_MF_DIRECT	RNA polymerase II core promoter proximal region sequence-specific DNA binding	RT		5	0.013	0.32
GOTERM_BP_DIRECT	positive regulation of transcription from RNA polymerase II promoter	RT		8	0.017	0.65
GOTERM_BP_DIRECT	anterior/posterior pattern specification	RT		3	0.02	0.67
UP_KEYWORDS	Developmental protein	RT		7	0.029	0.29
GOTERM_CC_DIRECT	nucleus	RT		21	0.052	0.98
GOTERM_BP_DIRECT	multicellular organism development	RT		5	0.054	0.93
GOTERM_MF_DIRECT	chromatin binding	RT		4	0.081	0.8
UP_KEYWORDS	Nucleus	RT		18	0.13	0.6
GOTERM_MF_DIRECT	DNA binding	RT		8	0.14	0.89
GOTERM_BP_DIRECT	transcription, DNA-templated	RT		9	0.16	1
UP_KEYWORDS	Zinc	RT		9	0.22	0.74
GOTERM_CC_DIRECT	nucleoplasm	RT		5	0.95	1
Annotation Cluster 2	Enrichment Score: 1.71			Count	P_Value	Benjamini
UP_SEQ_FEATURE	domain:LIM zinc-binding 2	RT		3	0.0072	0.45
UP_SEQ_FEATURE	domain:LIM zinc-binding 1	RT		3	0.0072	0.45
UP_KEYWORDS	LIM domain	RT		3	0.014	0.18
INTERPRO	Zinc finger, LIM-type	RT		3	0.016	0.28
SMART	LIM	RT		3	0.027	0.35
GOTERM_MF_DIRECT	zinc ion binding	RT		6	0.19	0.93
Annotation Cluster 3	Enrichment Score: 1.66			Count	P_Value	Benjamini
INTERPRO	Immunoglobulin subtype 2	RT		5	0.0042	0.13
UP_KEYWORDS	Immunoglobulin domain	RT		6	0.011	0.17
SMART	IGc2	RT		5	0.012	0.24
INTERPRO	Immunoglobulin-like fold	RT		8	0.012	0.26
UP_SEQ_FEATURE	domain:Ig-like C2-type 1	RT		4	0.015	0.6
UP_SEQ_FEATURE	domain:Ig-like C2-type 2	RT		4	0.015	0.53
UP_SEQ_FEATURE	domain:Ig-like C2-type 4	RT		3	0.016	0.49
INTERPRO	Immunoglobulin subtype	RT		5	0.042	0.49
UP_SEQ_FEATURE	domain:Ig-like C2-type 3	RT		3	0.042	0.66
INTERPRO	Immunoglobulin-like domain	RT		6	0.052	0.53
INTERPRO	Immunoglobulin I-set	RT		3	0.053	0.5
SMART	IG	RT		5	0.1	0.71
Annotation Cluster 4	Enrichment Score: 1.49			Count	P_Value	Benjamini
UP_SEQ_FEATURE	calcium-binding region:3	RT		3	0.0044	0.43
UP_SEQ_FEATURE	domain:EF-hand 3	RT		3	0.025	0.59
UP_SEQ_FEATURE	calcium-binding region:2	RT		3	0.036	0.64
UP_SEQ_FEATURE	calcium-binding region:1	RT		3	0.042	0.66
UP_SEQ_FEATURE	domain:EF-hand 2	RT		3	0.08	0.78
UP_SEQ_FEATURE	domain:EF-hand 1	RT		3	0.08	0.78
Annotation Cluster 5	Enrichment Score: 1.45			Count	P_Value	Benjamini
UP_KEYWORDS	Cell junction	RT		7	0.0063	0.14
UP_KEYWORDS	Synapse	RT		4	0.059	0.47
GOTERM_CC_DIRECT	cell junction	RT		4	0.12	0.96
Annotation Cluster 6	Enrichment Score: 1.32			Count	P_Value	Benjamini
INTERPRO	Immunoglobulin-like fold	RT		8	0.012	0.26
UP_SEQ_FEATURE	domain:Fibronectin type-III 2	RT		3	0.045	0.65
UP_SEQ_FEATURE	domain:Fibronectin type-III 1	RT		3	0.046	0.62
SMART	FN3	RT		3	0.1	0.63
INTERPRO	Fibronectin, type III	RT		3	0.1	0.72
Annotation Cluster 7	Enrichment Score: 0.71			Count	P_Value	Benjamini
UP_KEYWORDS	Metal-binding	RT		13	0.18	0.68
GOTERM_MF_DIRECT	zinc ion binding	RT		6	0.19	0.93
UP_KEYWORDS	Zinc	RT		9	0.22	0.74
Annotation Cluster 8	Enrichment Score: 0.7			Count	P_Value	Benjamini
UP_SEQ_FEATURE	glycosylation site:N-linked (GlcNAc...)	RT		17	0.056	0.67
UP_KEYWORDS	Glycoprotein	RT		17	0.081	0.5
UP_KEYWORDS	Cell membrane	RT		13	0.084	0.5
UP_SEQ_FEATURE	signal peptide	RT		13	0.13	0.89
UP_KEYWORDS	Signal	RT		15	0.13	0.59
GOTERM_CC_DIRECT	integral component of plasma membrane	RT		7	0.17	0.97
UP_KEYWORDS	Membrane	RT		23	0.2	0.7
UP_SEQ_FEATURE	disulfide bond	RT		11	0.2	0.95
UP_KEYWORDS	Disulfide bond	RT		12	0.22	0.72
UP_KEYWORDS	Receptor	RT		7	0.22	0.71
UP_SEQ_FEATURE	topological domain:Cytoplasmic	RT		12	0.25	0.96
UP_SEQ_FEATURE	topological domain:Extracellular	RT		10	0.27	0.97
UP_SEQ_FEATURE	transmembrane region	RT		16	0.29	0.97
UP_KEYWORDS	Transmembrane helix	RT		17	0.31	0.8
UP_KEYWORDS	Transmembrane	RT		17	0.31	0.79
GOTERM_CC_DIRECT	plasma membrane	RT		13	0.4	1
GOTERM_CC_DIRECT	integral component of membrane	RT		14	0.63	1
Annotation Cluster 9	Enrichment Score: 0.68			Count	P_Value	Benjamini
GOTERM_BP_DIRECT	negative regulation of transcription from RNA polymerase II promoter	RT		10	0.00012	0.045
UP_SEQ_FEATURE	zinc finger region:C2H2-type 4	RT		4	0.19	0.95
UP_SEQ_FEATURE	zinc finger region:C2H2-type 2	RT		4	0.21	0.95
UP_SEQ_FEATURE	zinc finger region:C2H2-type 3	RT		4	0.22	0.96
UP_KEYWORDS	Zinc	RT		9	0.22	0.74
INTERPRO	Zinc finger C2H2-type/integrase DNA-binding domain	RT		4	0.29	0.97
INTERPRO	Zinc finger, C2H2-like	RT		4	0.33	0.98
INTERPRO	Zinc finger, C2H2	RT		4	0.35	0.98
UP_SEQ_FEATURE	zinc finger region:C2H2-type 6	RT		3	0.37	0.98
UP_SEQ_FEATURE	zinc finger region:C2H2-type 5	RT		3	0.41	0.99
UP_SEQ_FEATURE	zinc finger region:C2H2-type 1	RT		3	0.41	0.99
GOTERM_MF_DIRECT	nucleic acid binding	RT		4	0.48	1
SMART	ZnF_C2H2	RT		4	0.52	1
UP_KEYWORDS	Zinc-finger	RT		5	0.65	0.97
GOTERM_MF_DIRECT	metal ion binding	RT		4	0.92	1
Annotation Cluster 10	Enrichment Score: 0.29			Count	P_Value	Benjamini
UP_KEYWORDS	Kinase	RT		4	0.27	0.76
UP_SEQ_FEATURE	domain:Protein kinase	RT		3	0.34	0.98
INTERPRO	Protein kinase, catalytic domain	RT		3	0.37	0.98
INTERPRO	Protein kinase-like domain	RT		3	0.41	0.99
UP_SEQ_FEATURE	binding site:ATP	RT		3	0.42	0.99
UP_KEYWORDS	Transferase	RT		5	0.62	0.97
UP_KEYWORDS	ATP-binding	RT		4	0.68	0.98
UP_SEQ_FEATURE	nucleotide phosphate-binding region:ATP	RT		3	0.73	1
GOTERM_MF_DIRECT	ATP binding	RT		4	0.76	1
UP_KEYWORDS	Nucleotide-binding	RT		4	0.83	1
