# Supplementary material for: Roadmap of DNA methylation in breast cancer identifies novel prognostic biomarkers
Source: BMC Cancer. 2019 Mar 12;19:219. doi: 10.1186/s12885-019-5403-0 (PMC6416975; doi:10.1186/s12885-019-5403-0)
Supplement: Supplementary file 4 — Table S3. List of CpGs located in genes that are differentially expressed between breast cancer and matched-normal TCGA samples and whose methylation levels are correlated with cognate gene expression. (XLSX 61 kb) [file 12885_2019_5403_MOESM4_ESM.xlsx]

## Sheet: Supplementary Table 3
Gene name	CpG 450K ID	CpG position	Diff methylation p-value	FDR	Higher methylation	delta beta	Diff expression p-value	FDR	Higher expression	Fold-change	Spearman correlation	P-value	FDR
ARHGAP23	cg03930313	Body	1.131e-36	6.63239e-35	Primary Tumor	0.420283	5.15405e-26	3.41056e-25	Normal Tissue	0.900329	-0.355327	< 1e-85	< 1e-85
CCDC8	cg03576469	TSS200	4.56767e-41	7.55992e-39	Primary Tumor	0.441966	1.17704e-22	5.96281e-22	Normal Tissue	0.802874	-0.476571	< 1e-85	< 1e-85
CHST2	cg17373442	Body	6.07226e-29	1.1269e-27	Primary Tumor	0.403088	2.86375e-19	1.14693e-18	Normal Tissue	0.877305	-0.533335	< 1e-85	< 1e-85
CRYAB	cg11694519	TSS1500	5.61906e-34	2.06849e-32	Primary Tumor	0.404704	2.5695e-39	7.18356e-38	Normal Tissue	0.689735	-0.556863	< 1e-85	< 1e-85
ELTD1	cg04360793	5'UTR	1.3594e-42	3.5661e-40	Primary Tumor	0.410441	1.57545e-32	1.8227e-31	Normal Tissue	0.83939	-0.434743	< 1e-85	< 1e-85
ELTD1	cg26422458	5'UTR	1.39062e-44	8.61686e-42	Primary Tumor	0.414796	1.57545e-32	1.8227e-31	Normal Tissue	0.83939	-0.419799	< 1e-85	< 1e-85
ELTD1	cg15084543	5'UTR	3.59498e-44	1.81243e-41	Primary Tumor	0.430505	1.57545e-32	1.8227e-31	Normal Tissue	0.83939	-0.449273	< 1e-85	< 1e-85
ENPP2	cg02534163	1stExon	3.38032e-40	4.30147e-38	Primary Tumor	0.510379	1.09235e-44	1.07583e-42	Normal Tissue	0.737681	-0.406616	< 1e-85	< 1e-85
ENPP2	cg06998282	TSS1500	7.48546e-33	2.33091e-31	Primary Tumor	0.459306	1.09235e-44	1.07583e-42	Normal Tissue	0.737681	-0.462423	< 1e-85	< 1e-85
GPR133	cg26327040	Body	8.14936e-46	1.03023e-42	Solid Tissue Normal	-0.40798	1.46067e-30	1.41096e-29	Normal Tissue	0.651935	0.515549	< 1e-85	< 1e-85
GPRC5B	cg07519235	5'UTR	4.57921e-30	9.73311e-29	Primary Tumor	0.459074	7.00149e-36	1.21759e-34	Normal Tissue	0.841758	-0.539508	< 1e-85	< 1e-85
GRASP	cg06611426	Body	1.53348e-44	9.31847e-42	Primary Tumor	0.409207	1.35553e-19	5.53769e-19	Normal Tissue	0.839435	-0.331165	< 1e-85	< 1e-85
HCK	cg17508991	TSS1500	1.02753e-40	1.52418e-38	Primary Tumor	0.467152	0.000385875	0.000578808	Primary Tumour	1.05237	-0.338162	< 1e-85	< 1e-85
ITPRIPL1	cg05497345	TSS1500	2.44658e-37	1.65278e-35	Primary Tumor	0.424232	1.31989e-45	1.93172e-43	Normal Tissue	0.592509	-0.605595	< 1e-85	< 1e-85
MOB3C	cg06760830	Body	3.93116e-41	6.65082e-39	Primary Tumor	0.401273	6.37203e-39	1.67378e-37	Normal Tissue	0.902273	-0.329972	< 1e-85	< 1e-85
MYOM2	cg21789085	Body	9.13059e-44	3.77265e-41	Solid Tissue Normal	-0.410864	1.44334e-31	1.52074e-30	Normal Tissue	0.651164	0.38298	< 1e-85	< 1e-85
NCALD	cg00680551	5'UTR	6.91688e-29	1.27518e-27	Primary Tumor	0.424613	1.09553e-34	1.65804e-33	Normal Tissue	0.800956	-0.414383	< 1e-85	< 1e-85
NES	cg06355129	1stExon	1.68233e-34	6.74579e-33	Primary Tumor	0.464975	7.05498e-27	5.00759e-26	Normal Tissue	0.881344	-0.392098	< 1e-85	< 1e-85
PHACTR1	cg13246235	Body	2.84899e-31	7.12952e-30	Primary Tumor	0.413421	0.00135955	0.00194154	Normal Tissue	0.943327	-0.427272	< 1e-85	< 1e-85
PRKCB	cg03306374	1stExon	7.7433e-30	1.59464e-28	Primary Tumor	0.475267	0.0147904	0.0192181	Normal Tissue	0.941963	-0.344034	< 1e-85	< 1e-85
RBMS1	cg00314029	Body	5.74926e-38	4.4367e-36	Primary Tumor	0.411029	5.51481e-31	5.51598e-30	Normal Tissue	0.900578	-0.491712	< 1e-85	< 1e-85
SEZ6L2	cg27267227	Body	3.46871e-34	1.32098e-32	Primary Tumor	0.433687	2.03991e-12	5.28153e-12	Primary Tumour	1.14793	0.37719	< 1e-85	< 1e-85
SIRPA	cg19256731	TSS1500	1.54671e-29	3.06774e-28	Primary Tumor	0.412618	4.31445e-37	8.70184e-36	Normal Tissue	0.876092	-0.690106	< 1e-85	< 1e-85
ZNF154	cg01268824	TSS1500	4.68467e-34	1.7504e-32	Primary Tumor	0.42043	4.14929e-20	1.76252e-19	Normal Tissue	0.785502	-0.625105	1.44223e-85	2.64133e-84
MCF2L2	cg05502478	Body	4.87547e-39	4.71022e-37	Solid Tissue Normal	-0.411538	2.64916e-10	5.97098e-10	Normal Tissue	0.752489	0.612022	2.4093e-81	4.37592e-80
NKAPL	cg17384889	TSS200	1.56533e-47	9.28231e-44	Primary Tumor	0.405175	8.52707e-48	6.48271e-45	Normal Tissue	0.506618	-0.551665	2.55411e-63	4.42567e-62
PCBP3	cg23253309	Body	8.21949e-31	1.93235e-29	Solid Tissue Normal	-0.447239	2.87954e-15	9.00607e-15	Normal Tissue	0.720634	0.549913	7.52911e-63	1.30251e-61
NKAPL	cg01031101	TSS200	1.96959e-46	4.09502e-43	Primary Tumor	0.437092	8.52707e-48	6.48271e-45	Normal Tissue	0.506618	-0.545772	9.44036e-62	1.62548e-60
ZNF454	cg17840719	1stExon	1.51828e-36	8.68883e-35	Primary Tumor	0.466957	2.08869e-23	1.13158e-22	Normal Tissue	0.742442	-0.519235	4.60779e-55	7.7118e-54
USP44	cg13879483	TSS1500	8.68211e-40	1.007e-37	Primary Tumor	0.539779	4.2475e-44	3.31004e-42	Normal Tissue	0.435313	-0.513508	1.07342e-53	1.78571e-52
INA	cg18932798	1stExon	3.04616e-29	5.84097e-28	Primary Tumor	0.401103	0.000275039	0.000417046	Primary Tumour	1.82074	-0.484193	4.33368e-47	6.96466e-46
ANKRD53	cg15165122	Body	2.08977e-34	8.27402e-33	Primary Tumor	0.410493	2.78584e-41	1.07612e-39	Normal Tissue	0.530726	-0.480756	2.34476e-46	3.75133e-45
TMEM132C	cg10216717	Body	2.01992e-49	2.43554e-44	Solid Tissue Normal	-0.4549	3.29353e-44	2.69017e-42	Normal Tissue	0.409886	0.460452	3.43869e-42	5.34796e-41
PRDM16	cg05343184	Body	5.71948e-41	9.21764e-39	Solid Tissue Normal	-0.43583	1.29669e-33	1.68389e-32	Normal Tissue	0.671419	0.454251	5.67241e-41	8.7242e-40
LOC134466	cg05016408	TSS200	1.82317e-45	1.87209e-42	Primary Tumor	0.493868	8.86763e-43	4.68463e-41	Normal Tissue	0.612241	-0.454158	5.91592e-41	9.09644e-40
OTX1	cg07974511	Body	1.50052e-36	8.59303e-35	Primary Tumor	0.434803	1.78569e-18	6.78266e-18	Primary Tumour	1.73052	0.450182	3.46169e-40	5.2831e-39
RIMBP2	cg17192862	Body	1.28559e-46	3.26688e-43	Solid Tissue Normal	-0.409772	6.15129e-35	9.54796e-34	Normal Tissue	0.51591	0.448671	6.73529e-40	1.02524e-38
OTX1	cg21472506	3'UTR	3.18514e-34	1.22075e-32	Primary Tumor	0.426194	1.78569e-18	6.78266e-18	Primary Tumour	1.73052	0.441255	1.68121e-38	2.52627e-37
EFCAB1	cg12743248	3'UTR	5.39003e-45	4.3601e-42	Solid Tissue Normal	-0.448591	1.08551e-28	8.96564e-28	Normal Tissue	0.500504	0.437453	8.48594e-38	1.26508e-36
CD1C	cg09149672	Body	7.78676e-39	7.20996e-37	Solid Tissue Normal	-0.40638	2.5212e-08	4.99599e-08	Normal Tissue	0.787875	0.432803	5.98011e-37	8.83793e-36
LOC134466	cg08513547	Body	1.91782e-46	4.0544e-43	Solid Tissue Normal	-0.442828	8.86763e-43	4.68463e-41	Normal Tissue	0.612241	0.427242	5.93603e-36	8.67471e-35
CADM3	cg06203976	TSS1500	7.09234e-46	9.45313e-43	Solid Tissue Normal	-0.401758	2.84122e-34	4.08487e-33	Normal Tissue	0.603892	0.421689	5.63064e-35	8.14224e-34
MYT1	cg21367256	TSS200	6.43258e-45	5.02746e-42	Solid Tissue Normal	-0.405971	5.89321e-21	2.65523e-20	Primary Tumour	3.11289	-0.416479	4.47599e-34	6.41629e-33
OTX1	cg10122865	3'UTR	7.33187e-34	2.64597e-32	Primary Tumor	0.409036	1.78569e-18	6.78266e-18	Primary Tumour	1.73052	0.407112	1.69818e-32	2.38904e-31
PRAC2	cg12374721	TSS1500	9.42257e-36	4.72582e-34	Primary Tumor	0.464076	7.55595e-11	1.76207e-10	Primary Tumour	14.6682	0.394921	1.62731e-30	2.22663e-29
PROKR2	cg08482501	Body	2.81611e-39	2.859e-37	Solid Tissue Normal	-0.412877	0.00858298	0.0114291	Primary Tumour	1.30232	0.394362	1.99737e-30	2.72994e-29
CLDN10	cg25032595	5'UTR	1.86554e-40	2.57303e-38	Primary Tumor	0.45554	2.72498e-26	1.84329e-25	Normal Tissue	0.43784	-0.391303	6.07997e-30	8.25298e-29
PACRG	cg25724842	Body	1.19297e-40	1.73479e-38	Solid Tissue Normal	-0.420954	6.64296e-29	5.57787e-28	Normal Tissue	0.53771	0.383916	8.5233e-29	1.13767e-27
MPZ	cg10896862	3'UTR	1.44382e-37	1.02087e-35	Primary Tumor	0.407558	6.93223e-27	4.92444e-26	Normal Tissue	0.671304	-0.364164	7.17419e-26	9.13011e-25
PENK	cg12877723	Body	1.32857e-44	8.33497e-42	Primary Tumor	0.42031	9.72129e-34	1.30813e-32	Normal Tissue	0.396391	-0.363673	8.43332e-26	1.07181e-24
RIMBP2	cg27170427	Body	1.24341e-46	3.22483e-43	Solid Tissue Normal	-0.463148	6.15129e-35	9.54796e-34	Normal Tissue	0.51591	0.354229	1.78642e-24	2.21911e-23
WBSCR17	cg03044249	TSS1500	9.79448e-32	2.60441e-30	Primary Tumor	0.413744	1.15677e-24	6.91562e-24	Normal Tissue	0.698114	-0.354224	1.78959e-24	2.22292e-23
XKR4	cg25188238	Body	4.43601e-40	5.49747e-38	Solid Tissue Normal	-0.403539	1.69539e-19	6.86827e-19	Normal Tissue	0.386207	0.350519	5.76632e-24	7.08453e-23
CCDC36	cg12468774	TSS200	2.0367e-39	2.13581e-37	Primary Tumor	0.514024	8.49572e-32	9.10139e-31	Normal Tissue	0.621805	-0.348089	1.23144e-23	1.50356e-22
PGLYRP2	cg07931411	Body	6.52842e-36	3.35728e-34	Primary Tumor	0.433833	0.0105985	0.0139642	Primary Tumour	1.21951	0.345515	2.73166e-23	3.30963e-22
ITPKA	cg08680048	Body	6.35209e-35	2.74621e-33	Primary Tumor	0.434775	1.20387e-30	1.17699e-29	Primary Tumour	2.8523	0.330031	2.8235e-21	3.21472e-20
SLC7A14	cg05937737	5'UTR	7.62778e-46	9.8915e-43	Primary Tumor	0.458908	6.44335e-41	2.36316e-39	Normal Tissue	0.229848	-0.328838	3.99277e-21	4.51173e-20
H2AFY	cg15613420	TSS1500	2.66e-34	1.03669e-32	Primary Tumor	0.489214	2.49871e-44	2.14718e-42	Primary Tumour	1.09434	0.32533	5.16604e-21	5.80626e-20
PGLYRP2	cg16206460	Body	3.7835e-35	1.70426e-33	Primary Tumor	0.49216	0.0105985	0.0139642	Primary Tumour	1.21951	0.326289	8.32929e-21	9.24775e-20
CDH4	cg02930348	Body	2.23597e-45	2.18876e-42	Solid Tissue Normal	-0.403685	7.99222e-23	4.10819e-22	Normal Tissue	0.437482	0.324594	1.35302e-20	1.48531e-19
FOXG1	cg25078444	TSS1500	5.39914e-30	1.13635e-28	Primary Tumor	0.403154	0.00850303	0.0113258	Primary Tumour	3.21359	-0.320952	3.79724e-20	4.06323e-19
DLGAP2	cg08387538	Body	4.03366e-34	1.52184e-32	Solid Tissue Normal	-0.421614	7.77576e-41	2.75848e-39	Normal Tissue	0.426721	0.323504	5.96996e-20	6.31365e-19
CDH4	cg26429674	Body	2.29011e-42	5.55576e-40	Solid Tissue Normal	-0.435485	7.99222e-23	4.10819e-22	Normal Tissue	0.437482	0.316584	1.28508e-19	1.32926e-18
CDH4	cg05492975	Body	6.76833e-47	2.36491e-43	Solid Tissue Normal	-0.41743	7.99222e-23	4.10819e-22	Normal Tissue	0.437482	0.316489	1.31936e-19	1.36351e-18
BCL9	cg03441279	Body	5.81631e-25	6.97841e-24	Solid Tissue Normal	-0.406246	9.83605e-34	1.31989e-32	Primary Tumour	1.11815	-0.315883	1.58469e-19	1.62732e-18
SHF	cg18582992	Body	4.26111e-33	1.3682e-31	Primary Tumor	0.428015	1.37318e-09	2.97052e-09	Normal Tissue	0.916551	-0.314956	2.11375e-19	2.15361e-18
SMYD3	cg25025181	Body	6.18124e-39	5.82848e-37	Solid Tissue Normal	-0.447842	5.37055e-30	4.95322e-29	Primary Tumour	1.15077	-0.314593	2.36285e-19	2.39945e-18
SYNPO	cg26584034	Body	2.10519e-46	4.31423e-43	Solid Tissue Normal	-0.407883	3.70685e-27	2.69908e-26	Normal Tissue	0.869348	0.311712	5.60131e-19	5.54598e-18
FCER1A	cg14696870	TSS1500	6.34047e-37	3.89523e-35	Solid Tissue Normal	-0.405326	1.05391e-20	4.65409e-20	Normal Tissue	0.717885	0.310027	7.71866e-19	7.56831e-18
ENPP2	cg02709432	TSS200	1.83962e-32	5.40402e-31	Primary Tumor	0.417696	1.09235e-44	1.07583e-42	Normal Tissue	0.737681	-0.310142	8.84128e-19	8.6353e-18
PGLYRP2	cg18652900	Body	5.26069e-36	2.75635e-34	Primary Tumor	0.45979	0.0105985	0.0139642	Primary Tumour	1.21951	0.308637	1.12234e-18	1.08806e-17
LILRA4	cg24755177	TSS1500	6.80923e-33	2.1293e-31	Solid Tissue Normal	-0.401528	3.73932e-07	6.87155e-07	Primary Tumour	1.32025	0.308076	1.3044e-18	1.2586e-17
CDH4	cg15873474	Body	9.02374e-47	2.72484e-43	Solid Tissue Normal	-0.407876	7.99222e-23	4.10819e-22	Normal Tissue	0.437482	0.30719	1.65346e-18	1.58415e-17
RGS20	cg24645214	Body	7.7433e-30	1.59464e-28	Primary Tumor	0.409981	6.31133e-07	1.14161e-06	Normal Tissue	0.792926	-0.303557	4.33346e-18	4.02518e-17
TCTEX1D1	cg25339566	5'UTR	3.36154e-39	3.33863e-37	Primary Tumor	0.436175	1.70068e-09	3.65697e-09	Normal Tissue	0.83163	-0.302846	5.22384e-18	4.82468e-17
LOC148696	cg22714290	Body	7.63586e-29	1.40034e-27	Solid Tissue Normal	-0.409852	7.97582e-05	0.000126326	Normal Tissue	0.778856	-0.301042	8.37677e-18	7.61873e-17
CA3	cg05355225	TSS1500	1.48615e-42	3.83071e-40	Primary Tumor	0.433341	1.58738e-40	5.254e-39	Normal Tissue	0.477737	-0.297514	2.08877e-17	1.84122e-16
CCDC181	cg13958426	1stExon	4.07828e-38	3.2386e-36	Primary Tumor	0.480236	0.000799532	0.00116502	Normal Tissue	0.909692	-0.297444	2.12649e-17	1.87339e-16
DDR2	cg19313373	Body	1.64382e-39	1.77638e-37	Solid Tissue Normal	-0.402205	6.26411e-30	5.73479e-29	Normal Tissue	0.734122	0.296837	3.279e-17	2.84508e-16
CA3	cg18674980	TSS1500	3.48688e-39	3.45357e-37	Primary Tumor	0.411745	1.58738e-40	5.254e-39	Normal Tissue	0.477737	-0.29454	4.46828e-17	3.83501e-16
LHX2	cg14425564	Body	1.66518e-41	3.1123e-39	Primary Tumor	0.401648	9.75084e-28	7.50132e-27	Primary Tumour	4.62061	0.291614	9.36115e-17	7.8435e-16
BATF	cg15645309	TSS200	1.22318e-43	4.81564e-41	Solid Tissue Normal	-0.425221	2.38397e-17	8.47044e-17	Primary Tumour	1.23409	-0.294031	1.28237e-16	1.06259e-15
CFTR	cg09626894	TSS1500	1.50519e-42	3.87186e-40	Primary Tumor	0.454709	5.24813e-14	1.49701e-13	Normal Tissue	0.565164	-0.289244	1.69361e-16	1.39045e-15
CCDC181	cg24808280	TSS200	3.57368e-40	4.52692e-38	Primary Tumor	0.4409	0.000799532	0.00116502	Normal Tissue	0.909692	-0.286572	3.28224e-16	2.63624e-15
CCDC181	cg00100121	1stExon	5.21313e-39	5.00759e-37	Primary Tumor	0.503911	0.000799532	0.00116502	Normal Tissue	0.909692	-0.28519	4.6081e-16	3.65811e-15
TBX15	cg02177231	5'UTR	1.0807e-42	2.94558e-40	Primary Tumor	0.421654	9.2961e-34	1.25407e-32	Normal Tissue	0.762503	-0.284368	7.42026e-16	5.79413e-15
CCDC181	cg08047907	TSS200	1.63378e-39	1.76781e-37	Primary Tumor	0.470986	0.000799532	0.00116502	Normal Tissue	0.909692	-0.282191	9.56368e-16	7.40035e-15
CCDC181	cg00002719	TSS200	1.91239e-40	2.62901e-38	Primary Tumor	0.484618	0.000799532	0.00116502	Normal Tissue	0.909692	-0.281783	1.05557e-15	8.13694e-15
SHF	cg24033558	Body	4.7499e-32	1.31357e-30	Primary Tumor	0.421121	1.37318e-09	2.97052e-09	Normal Tissue	0.916551	-0.282427	1.18527e-15	9.09629e-15
CCDC181	cg23818870	TSS200	1.20235e-39	1.34256e-37	Primary Tumor	0.422924	0.000799532	0.00116502	Normal Tissue	0.909692	-0.281205	1.21363e-15	9.3072e-15
CCDC181	cg08104202	TSS200	7.02707e-41	1.09803e-38	Primary Tumor	0.463529	0.000799532	0.00116502	Normal Tissue	0.909692	-0.28	1.62133e-15	1.22953e-14
GRM6	cg00582971	TSS200	2.06606e-34	8.18533e-33	Primary Tumor	0.423101	1.35561e-10	3.10928e-10	Normal Tissue	0.757436	-0.27725	3.12417e-15	2.31088e-14
RBM47	cg10019467	TSS1500	1.60506e-44	9.66008e-42	Solid Tissue Normal	-0.403766	3.25997e-11	7.76494e-11	Primary Tumour	1.06105	-0.276495	4.83255e-15	3.5146e-14
SIM1	cg27252696	TSS1500	1.04711e-30	2.42632e-29	Primary Tumor	0.440371	3.13461e-15	9.75565e-15	Normal Tissue	0.544308	-0.271767	1.12991e-14	7.96047e-14
HOXA10	cg14625175	TSS200	6.73912e-29	1.24359e-27	Primary Tumor	0.406247	1.32387e-28	1.08242e-27	Normal Tissue	0.772672	-0.272615	1.18783e-14	8.35582e-14
CLDN6	cg02732252	5'UTR	8.16098e-41	1.25571e-38	Primary Tumor	0.407994	1.04609e-11	2.58309e-11	Primary Tumour	2.89743	-0.27121	1.28564e-14	9.01984e-14
SIM1	cg17380661	TSS1500	2.12491e-30	4.71986e-29	Primary Tumor	0.405466	3.13461e-15	9.75565e-15	Normal Tissue	0.544308	-0.266363	3.90137e-14	2.62453e-13
GCK	cg13476133	Body	7.9782e-39	7.37365e-37	Primary Tumor	0.449187	3.39187e-25	2.09309e-24	Normal Tissue	0.583317	-0.266357	3.90591e-14	2.62737e-13
ITIH5	cg10119075	TSS1500	1.50867e-39	1.64875e-37	Primary Tumor	0.406044	1.09483e-47	7.1069e-45	Normal Tissue	0.656935	-0.260662	1.72759e-13	1.09821e-12
CCDC181	cg16998150	TSS200	5.21313e-39	5.00759e-37	Primary Tumor	0.41901	0.000799532	0.00116502	Normal Tissue	0.909692	-0.253127	7.21601e-13	4.33306e-12
AHRR	cg03604011	Body	1.38998e-36	8.00559e-35	Primary Tumor	0.436091	9.69446e-09	1.97823e-08	Primary Tumour	1.16083	0.252019	9.14246e-13	5.4383e-12
GAL3ST3	cg24960947	5'UTR	1.7179e-36	9.7294e-35	Primary Tumor	0.476242	4.47171e-12	1.13289e-11	Normal Tissue	0.473355	-0.251892	9.39495e-13	5.58349e-12
GAL3ST3	cg14780632	5'UTR	1.19122e-30	2.73931e-29	Primary Tumor	0.430814	4.47171e-12	1.13289e-11	Normal Tissue	0.473355	-0.250742	1.19954e-12	7.0473e-12
CFTR	cg00735923	TSS200	1.70536e-39	1.83188e-37	Primary Tumor	0.43678	5.24813e-14	1.49701e-13	Normal Tissue	0.565164	-0.244239	4.66905e-12	2.59365e-11
KCNAB1	cg24926465	TSS1500	1.72957e-45	1.7906e-42	Solid Tissue Normal	-0.412621	1.09349e-40	3.75469e-39	Normal Tissue	0.736298	0.244478	5.23972e-12	2.8958e-11
SKI	cg12483545	Body	7.08555e-38	5.36103e-36	Primary Tumor	0.423642	4.05453e-35	6.43842e-34	Normal Tissue	0.931035	-0.243804	6.00822e-12	3.30277e-11
RARRES2	cg27494647	TSS200	4.6487e-43	1.45098e-40	Primary Tumor	0.471311	8.74075e-17	3.00985e-16	Normal Tissue	0.862208	-0.243203	6.7872e-12	3.71238e-11
NEFM	cg23290344	TSS1500	1.30842e-42	3.45762e-40	Primary Tumor	0.42644	0.0239792	0.0305163	Normal Tissue	0.892374	-0.241085	8.90149e-12	4.80604e-11
DPP6	cg14523847	1stExon	1.29482e-41	2.50958e-39	Primary Tumor	0.4574	4.03477e-45	4.66467e-43	Normal Tissue	0.279612	-0.236667	2.16425e-11	1.12573e-10
KLHDC7B	cg07600533	TSS1500	5.45027e-39	5.20754e-37	Primary Tumor	0.44425	6.85773e-08	1.31852e-07	Primary Tumour	1.25324	-0.237055	2.52926e-11	1.30709e-10
ZNF876P	cg23063647	TSS200	2.61704e-39	2.68398e-37	Primary Tumor	0.410446	0.000394102	0.000590799	Normal Tissue	0.917887	-0.236065	2.81374e-11	1.44756e-10
TMEM132C	cg04475027	Body	1.18557e-40	1.72804e-38	Primary Tumor	0.415141	3.29353e-44	2.69017e-42	Normal Tissue	0.409886	-0.234639	3.23518e-11	1.65471e-10
DPP6	cg03532926	Body	9.33221e-43	2.60571e-40	Primary Tumor	0.446073	4.03477e-45	4.66467e-43	Normal Tissue	0.279612	-0.232754	4.68515e-11	2.35694e-10
DPP6	cg27032232	1stExon	1.24684e-41	2.44865e-39	Primary Tumor	0.442502	4.03477e-45	4.66467e-43	Normal Tissue	0.279612	-0.232008	5.41906e-11	2.70741e-10
POU3F3	cg19513834	TSS1500	3.96536e-31	9.72491e-30	Primary Tumor	0.428345	8.22735e-14	2.31899e-13	Normal Tissue	0.364861	-0.231818	5.62314e-11	2.80419e-10
DPP6	cg06495961	1stExon	1.15922e-42	3.12571e-40	Primary Tumor	0.422388	4.03477e-45	4.66467e-43	Normal Tissue	0.279612	-0.231057	6.51955e-11	3.23004e-10
RGS22	cg24848035	TSS200	4.17395e-45	3.60523e-42	Primary Tumor	0.438321	9.43908e-06	1.58778e-05	Normal Tissue	0.799515	0.229979	8.03297e-11	3.94573e-10
VOPP1	cg21959598	Body	1.23561e-45	1.41294e-42	Solid Tissue Normal	-0.421284	1.38767e-24	8.24053e-24	Primary Tumour	1.08034	-0.227908	1.35289e-10	6.48864e-10
CPXM1	cg07113642	5'UTR	3.70825e-32	1.04014e-30	Primary Tumor	0.436358	0.00575837	0.00780668	Normal Tissue	0.958079	-0.227794	1.38249e-10	6.62462e-10
ZNF177	cg08065231	TSS200	9.51337e-39	8.62146e-37	Primary Tumor	0.460166	2.01595e-10	4.57847e-10	Normal Tissue	0.896777	0.227238	1.53529e-10	7.32227e-10
GRASP	cg00817367	Body	3.15829e-31	7.84813e-30	Primary Tumor	0.436204	1.35553e-19	5.53769e-19	Normal Tissue	0.839435	-0.225856	1.99032e-10	9.38104e-10
NR5A2	cg06880420	Body	1.29435e-44	8.16102e-42	Solid Tissue Normal	-0.454579	1.14034e-34	1.70796e-33	Normal Tissue	0.77215	0.223206	2.90985e-10	1.34816e-09
CLEC14A	cg05057720	1stExon	2.91086e-43	9.85594e-41	Primary Tumor	0.49035	1.11561e-27	8.537e-27	Normal Tissue	0.86226	-0.217557	9.13785e-10	4.01505e-09
RYR2	cg07790615	TSS1500	1.04192e-38	9.36147e-37	Primary Tumor	0.50474	8.40461e-06	1.41924e-05	Normal Tissue	0.861479	-0.214722	1.37783e-09	5.93817e-09
TNFAIP8	cg15408889	Body	4.50217e-43	1.42648e-40	Solid Tissue Normal	-0.41313	3.43802e-12	8.7736e-12	Normal Tissue	0.919607	0.211486	2.6844e-09	1.1232e-08
CRP	cg17520909	Body	1.85872e-26	2.60999e-25	Solid Tissue Normal	-0.413206	1.06067e-06	1.88958e-06	Normal Tissue	0.661782	0.209746	3.33104e-09	1.37951e-08
NPAS4	cg14699728	5'UTR	2.90802e-34	1.12344e-32	Primary Tumor	0.432761	2.96299e-26	2.00209e-25	Normal Tissue	0.410898	-0.206659	5.69745e-09	2.30011e-08
TECR	cg23690893	Body	3.22244e-49	2.43554e-44	Primary Tumor	0.413598	0.000609657	0.000900804	Primary Tumour	1.01928	0.205585	7.42671e-09	2.95997e-08
PHOX2A	cg24530250	TSS1500	2.68413e-36	1.47404e-34	Primary Tumor	0.400585	3.1326e-07	5.78769e-07	Normal Tissue	0.559717	-0.204749	7.90907e-09	3.14192e-08
DLK1	cg10528576	TSS1500	7.70846e-33	2.39561e-31	Primary Tumor	0.405107	2.63343e-31	2.71137e-30	Normal Tissue	0.29042	-0.202318	1.30253e-08	5.05149e-08
LHX1	cg14754787	Body	1.55393e-41	2.93931e-39	Primary Tumor	0.419968	2.48197e-07	4.6189e-07	Primary Tumour	9.03589	0.199386	1.95298e-08	7.42353e-08
TAC1	cg17437939	TSS200	9.23263e-40	1.06204e-37	Primary Tumor	0.430953	5.49998e-16	1.7995e-15	Normal Tissue	0.510861	-0.198398	2.30079e-08	8.67608e-08
WT1-AS	cg25247290	Body	4.55956e-39	4.422e-37	Primary Tumor	0.418908	4.06675e-18	1.51402e-17	Primary Tumour	4.99552	0.197655	2.60126e-08	9.74603e-08
RGS6	cg05111779	Body	1.43195e-41	2.73948e-39	Primary Tumor	0.403338	7.01171e-41	2.55032e-39	Normal Tissue	0.48731	-0.197593	2.62806e-08	9.84266e-08
ZNF177	cg09578475	TSS200	4.86621e-40	5.9776e-38	Primary Tumor	0.505794	2.01595e-10	4.57847e-10	Normal Tissue	0.896777	0.197777	2.72964e-08	1.02017e-07
NXPH1	cg08604097	Body	4.73888e-43	1.47183e-40	Primary Tumor	0.483206	0.0349504	0.0436872	Primary Tumour	1.6788	0.196171	3.31888e-08	1.22829e-07
TDRD10	cg18081940	5'UTR	1.58448e-39	1.71965e-37	Primary Tumor	0.414032	1.83541e-39	5.19383e-38	Normal Tissue	0.565398	-0.194769	4.17079e-08	1.52628e-07
CFTR	cg21461649	TSS200	5.21539e-37	3.27359e-35	Primary Tumor	0.406377	5.24813e-14	1.49701e-13	Normal Tissue	0.565164	-0.194051	4.6853e-08	1.70504e-07
TMEM145	cg11957331	Body	7.72027e-44	3.30872e-41	Primary Tumor	0.482628	9.05804e-29	7.51265e-28	Primary Tumour	2.83011	0.192944	5.60026e-08	2.02054e-07
BATF	cg21048162	TSS1500	2.71274e-48	6.82455e-44	Solid Tissue Normal	-0.405565	2.38397e-17	8.47044e-17	Primary Tumour	1.23409	-0.192939	5.96095e-08	2.14378e-07
TAC1	cg01287975	TSS200	3.2582e-41	5.6374e-39	Primary Tumor	0.405042	5.49998e-16	1.7995e-15	Normal Tissue	0.510861	-0.190422	8.37823e-08	2.96206e-07
LHX4	cg09671258	Body	6.17213e-35	2.67116e-33	Primary Tumor	0.446304	3.47566e-09	7.31308e-09	Primary Tumour	1.36541	0.18977	9.28982e-08	3.26616e-07
NRXN2	cg10940462	Body	6.78365e-44	2.96283e-41	Primary Tumor	0.444488	0.00884182	0.0117537	Normal Tissue	0.934846	-0.187499	1.40187e-07	4.82535e-07
NXPH1	cg10443049	Body	1.54419e-41	2.92529e-39	Primary Tumor	0.407361	0.0349504	0.0436872	Primary Tumour	1.6788	0.183563	2.43892e-07	8.14867e-07
SALL2	cg00800229	1stExon	1.53513e-38	1.3308e-36	Primary Tumor	0.424386	0.0291587	0.0367845	Normal Tissue	0.959236	0.182452	3.03243e-07	1.00162e-06
LHX1	cg19760241	Body	9.58591e-45	6.7427e-42	Primary Tumor	0.49139	2.48197e-07	4.6189e-07	Primary Tumour	9.03589	0.181421	3.37718e-07	1.1093e-06
LOC646627	cg23230830	1stExon	1.30842e-42	3.45762e-40	Solid Tissue Normal	-0.417522	0.010896	0.014336	Primary Tumour	4.8751	0.180514	3.87199e-07	1.26258e-06
NR1I2	cg12702981	Body	3.29775e-40	4.2156e-38	Primary Tumor	0.430767	0.0122184	0.016002	Normal Tissue	0.885609	-0.178485	5.24379e-07	1.68324e-06
WNK4	cg08409113	Body	8.27997e-38	6.19026e-36	Primary Tumor	0.400358	0.0117924	0.015472	Primary Tumour	1.07525	0.177855	5.7581e-07	1.83884e-06
TAC1	cg16288089	5'UTR	4.54689e-40	5.62933e-38	Primary Tumor	0.439324	5.49998e-16	1.7995e-15	Normal Tissue	0.510861	-0.176654	6.87455e-07	2.17508e-06
WT1	cg10244666	Body	2.5748e-40	3.40743e-38	Primary Tumor	0.440965	5.5795e-23	2.91359e-22	Primary Tumour	3.08196	0.173455	1.09606e-06	3.38139e-06
HOXD9	cg22674699	1stExon	3.15131e-28	5.37083e-27	Primary Tumor	0.401399	2.19609e-19	8.85092e-19	Normal Tissue	0.853521	-0.173577	1.12012e-06	3.45106e-06
FLJ32063	cg10168149	Body	1.64075e-45	1.74165e-42	Primary Tumor	0.438463	0.00516202	0.00703126	Primary Tumour	6.34558	0.170269	1.72959e-06	5.20589e-06
RBFOX1	cg08160063	Body	2.87372e-43	9.74329e-41	Solid Tissue Normal	-0.402203	7.29716e-07	1.31462e-06	Normal Tissue	0.610663	0.169653	1.88739e-06	5.65177e-06
DPYS	cg16419441	Body	2.94647e-38	2.41216e-36	Primary Tumor	0.415672	8.31331e-15	2.50568e-14	Normal Tissue	0.494088	-0.168708	2.15613e-06	6.41262e-06
DNM3	cg04399751	TSS1500	3.93251e-25	4.80694e-24	Primary Tumor	0.408815	3.53941e-14	1.0218e-13	Normal Tissue	0.891697	-0.167837	2.43635e-06	7.19663e-06
ZNF177	cg13703871	TSS200	2.91406e-40	3.78083e-38	Primary Tumor	0.465934	2.01595e-10	4.57847e-10	Normal Tissue	0.896777	0.166268	3.13193e-06	9.11661e-06
SLC38A4	cg11146691	1stExon	3.54725e-37	2.30653e-35	Primary Tumor	0.450366	4.62609e-08	8.98889e-08	Normal Tissue	0.773733	-0.165613	3.31851e-06	9.62733e-06
LTBP2	cg27317046	Body	4.52402e-37	2.87551e-35	Primary Tumor	0.425039	1.6171e-24	9.54857e-24	Normal Tissue	0.902994	-0.164269	4.11824e-06	1.18087e-05
HOXC4	cg16370398	Body	9.6133e-45	6.7427e-42	Primary Tumor	0.408783	5.07773e-09	1.05795e-08	Primary Tumour	1.0843	0.161117	8.63547e-06	2.36963e-05
CYTL1	cg03199564	1stExon	4.65359e-29	8.73542e-28	Primary Tumor	0.439343	1.38212e-25	8.79472e-25	Normal Tissue	0.694828	-0.157645	9.71487e-06	2.64576e-05
SALL1	cg09016242	TSS1500	9.87537e-37	5.84837e-35	Primary Tumor	0.40783	0.00762738	0.0102087	Normal Tissue	0.91656	-0.156005	1.20422e-05	3.23943e-05
ADCY4	cg23179456	TSS200	1.73216e-20	1.37426e-19	Primary Tumor	0.442022	1.05248e-34	1.60171e-33	Normal Tissue	0.796873	-0.153187	1.73281e-05	4.56287e-05
NXPH1	cg23075337	Body	2.12495e-40	2.88029e-38	Primary Tumor	0.426567	0.0349504	0.0436872	Primary Tumour	1.6788	0.151324	2.1964e-05	5.70506e-05
EPHA10	cg21306240	TSS200	2.03106e-43	7.29945e-41	Primary Tumor	0.460378	4.04678e-17	1.41882e-16	Primary Tumour	1.34336	0.150151	2.54631e-05	6.55682e-05
MACF1	cg20286956	5'UTR	2.40526e-40	3.2152e-38	Primary Tumor	0.463312	3.35338e-11	7.979e-11	Normal Tissue	0.960145	-0.147394	3.65941e-05	9.21067e-05
TLX1	cg14861089	Body	9.27803e-35	3.89733e-33	Primary Tumor	0.477865	3.61406e-13	9.8191e-13	Primary Tumour	4.9604	0.146699	3.90922e-05	9.7979e-05
SEMA6C	cg26331172	5'UTR	9.47578e-37	5.63427e-35	Primary Tumor	0.404281	8.2817e-09	1.7002e-08	Normal Tissue	0.934003	-0.146441	4.11185e-05	0.000102703
LEP	cg00840332	TSS200	5.85201e-39	5.55343e-37	Primary Tumor	0.429219	3.85022e-39	1.05401e-37	Normal Tissue	0.363156	-0.145441	4.55939e-05	0.000113158
CCDC184	cg15959252	3'UTR	9.1292e-41	1.37855e-38	Primary Tumor	0.436995	4.57507e-16	1.50676e-15	Normal Tissue	0.816094	-0.140038	8.70487e-05	0.000207682
TMEM196	cg04111071	TSS1500	3.52566e-44	1.78105e-41	Primary Tumor	0.481872	4.45538e-21	2.0264e-20	Normal Tissue	0.25409	-0.138543	0.000103673	0.000244747
FEZF2	cg20072171	Body	1.65392e-39	1.78577e-37	Primary Tumor	0.455895	2.41981e-34	3.53006e-33	Normal Tissue	0.155653	-0.136407	0.000132689	0.000308497
NPTX2	cg08315202	TSS1500	9.09227e-37	5.42804e-35	Primary Tumor	0.414501	2.21207e-11	5.3267e-11	Primary Tumour	1.37859	-0.13557	0.000148004	0.000341629
PCDH17	cg26444528	1stExon	2.47414e-47	1.22045e-43	Primary Tumor	0.440308	8.50947e-22	4.07109e-21	Primary Tumour	1.18001	-0.133717	0.000182438	0.000415653
RBFOX1	cg06719334	Body	2.8897e-45	2.66291e-42	Solid Tissue Normal	-0.449996	7.29716e-07	1.31462e-06	Normal Tissue	0.610663	0.129156	0.000298621	0.000658334
MAML3	cg00875805	Body	7.65965e-38	5.75215e-36	Primary Tumor	0.415354	1.06212e-14	3.17788e-14	Normal Tissue	0.918852	0.124259	0.000509214	0.00108281
PRKAR1B	cg23605961	5'UTR	5.68005e-45	4.5508e-42	Primary Tumor	0.445041	0.00126847	0.00181517	Normal Tissue	0.960489	-0.123156	0.000571463	0.00120542
SCT	cg00249511	5'UTR	6.34047e-37	3.89523e-35	Primary Tumor	0.419818	3.54889e-38	8.37752e-37	Primary Tumour	11.0523	-0.121345	0.000683522	0.00142347
C1orf140	cg27518240	TSS1500	1.60185e-32	4.74322e-31	Solid Tissue Normal	-0.417034	2.16411e-25	1.36099e-24	Normal Tissue	0.318394	0.119482	0.000827031	0.00169968
FERD3L	cg25691167	1stExon	5.18223e-45	4.21914e-42	Primary Tumor	0.467511	0.038788	0.04821	Normal Tissue	0.52605	-0.116068	0.00116469	0.00233711
MYF6	cg05860723	Body	3.2884e-43	1.09718e-40	Primary Tumor	0.407113	1.59352e-10	3.6389e-10	Normal Tissue	0.422285	-0.114121	0.00141017	0.00279073
HS3ST2	cg05970721	Body	2.74782e-36	1.5054e-34	Solid Tissue Normal	-0.447793	0.000379476	0.000570106	Normal Tissue	0.888849	0.112679	0.00162182	0.00317781
CUX1	cg06471596	Body	1.21147e-47	9.19077e-44	Primary Tumor	0.45184	0.0175737	0.0226518	Primary Tumour	1.01586	0.112212	0.00170602	0.00333024
ZIC5	cg20985450	Body	1.43383e-32	4.27436e-31	Primary Tumor	0.41678	1.42668e-05	2.37184e-05	Primary Tumour	1.15956	-0.111611	0.00179699	0.00349486
PTPRN	cg03970036	TSS200	6.63711e-42	1.41024e-39	Primary Tumor	0.484009	1.07801e-18	4.14866e-18	Primary Tumour	2.1406	-0.110657	0.00196789	0.00380063
HMCN1	cg18221016	Body	1.55011e-40	2.18347e-38	Solid Tissue Normal	-0.421621	3.9496e-09	8.28541e-09	Normal Tissue	0.893891	0.109474	0.00240887	0.00458391
PDX1	cg26299169	3'UTR	1.37629e-40	1.96169e-38	Primary Tumor	0.431288	0.00117187	0.00168261	Primary Tumour	12.3034	0.108462	0.00241915	0.00460226
VWC2	cg01893212	TSS200	1.14215e-25	1.47685e-24	Primary Tumor	0.408194	5.60958e-10	1.24243e-09	Normal Tissue	0.548617	-0.102892	0.00401926	0.00736226
CUX1	cg06173663	Body	1.06566e-47	8.76568e-44	Primary Tumor	0.459069	0.0175737	0.0226518	Primary Tumour	1.01586	0.102506	0.00417494	0.00762322
GALR1	cg04534765	1stExon	5.40917e-38	4.19484e-36	Primary Tumor	0.413765	7.78684e-30	7.04158e-29	Normal Tissue	0.2304	-0.101353	0.00460562	0.00834606
DLEU7	cg17241776	1stExon	3.48387e-43	1.15171e-40	Primary Tumor	0.424914	0.00323651	0.00448433	Primary Tumour	1.19324	0.100255	0.00506995	0.00911764
ALX1	cg13916459	TSS1500	1.79883e-40	2.49058e-38	Primary Tumor	0.450528	1.07584e-14	3.21778e-14	Normal Tissue	0.477382	-0.100302	0.00519271	0.00932157
FERD3L	cg10477621	1stExon	4.09191e-46	6.51531e-43	Primary Tumor	0.410283	0.038788	0.04821	Normal Tissue	0.52605	-0.0996581	0.00534003	0.00956596
KCNK9	cg04849842	Body	6.13575e-38	4.70608e-36	Primary Tumor	0.402199	8.28969e-14	2.33544e-13	Primary Tumour	2.46241	-0.095827	0.00740242	0.0129183
RBFOX1	cg09790780	Body	5.05934e-46	7.31493e-43	Solid Tissue Normal	-0.402772	7.29716e-07	1.31462e-06	Normal Tissue	0.610663	0.0953762	0.00768694	0.013375
COL11A1	cg03520644	TSS1500	3.52885e-43	1.16505e-40	Primary Tumor	0.412843	7.84574e-42	3.40788e-40	Primary Tumour	2.19263	-0.0916482	0.0104619	0.0177665
SSH1	cg19256314	Body	6.39888e-38	4.89298e-36	Primary Tumor	0.41072	2.16103e-05	3.54558e-05	Normal Tissue	0.976202	-0.0897801	0.0121475	0.0203706
SYNPO2L	cg12317414	Body	7.2496e-41	1.12999e-38	Primary Tumor	0.44814	0.000574655	0.000850792	Normal Tissue	0.89756	-0.0895384	0.0123603	0.0206941
GUCA1A	cg19653212	Body	6.91439e-40	8.24008e-38	Primary Tumor	0.420857	1.99504e-07	3.73292e-07	Primary Tumour	2.05246	0.0870452	0.0150258	0.0247476
RNF220	cg10224098	5'UTR	1.00621e-39	1.1449e-37	Primary Tumor	0.446832	0.0014613	0.00208196	Primary Tumour	1.01454	-0.0870248	0.0150723	0.0248164
NCOR2	cg00765705	Body	4.77193e-41	7.87726e-39	Primary Tumor	0.459207	0.00619746	0.00836682	Primary Tumour	1.01662	-0.0845391	0.0182249	0.0295386
PRRT1	cg14644001	3'UTR	4.03642e-39	3.94813e-37	Primary Tumor	0.439909	0.00903572	0.0119948	Normal Tissue	0.953424	0.0835927	0.0195687	0.0315218
RBFOX1	cg07944396	Body	1.99224e-43	7.20108e-41	Solid Tissue Normal	-0.420116	7.29716e-07	1.31462e-06	Normal Tissue	0.610663	0.0827068	0.0208809	0.0334506
RGS17	cg17264670	TSS1500	2.22e-28	3.85116e-27	Primary Tumor	0.433285	0.0120271	0.0157691	Normal Tissue	0.829647	-0.0809349	0.0237918	0.0376895
SRGAP3	cg00907288	Body	1.21644e-27	1.94462e-26	Primary Tumor	0.405253	6.34044e-05	0.000101114	Normal Tissue	0.951503	0.0805439	0.0245025	0.0387172
PAX6	cg20014398	Body	2.12734e-41	3.86414e-39	Primary Tumor	0.468451	3.33663e-16	1.10794e-15	Normal Tissue	0.909961	0.0791676	0.0270388	0.0423567
HTR6	cg27549720	5'UTR	2.65019e-42	6.25441e-40	Primary Tumor	0.451563	0.0116733	0.0153227	Primary Tumour	1.7515	-0.0787107	0.027938	0.0436305
F2RL3	cg08066035	TSS1500	9.75952e-37	5.78793e-35	Primary Tumor	0.415139	7.31407e-08	1.40364e-07	Primary Tumour	1.12609	-0.078174	0.0290488	0.0452132
CBLN4	cg27563985	TSS1500	3.82092e-39	3.75486e-37	Primary Tumor	0.422774	1.19768e-11	2.94589e-11	Normal Tissue	0.715102	-0.0769429	0.031663	0.0489082
