# Supplementary material for: Roadmap of DNA methylation in breast cancer identifies novel prognostic biomarkers
Source: BMC Cancer. 2019 Mar 12;19:219. doi: 10.1186/s12885-019-5403-0 (PMC6416975; doi:10.1186/s12885-019-5403-0)
Supplement: Supplementary file 5 — Table S4. List of genes differently expressed between normal and tumor METABRIC samples and with concordant results with TCGA breast cancer analyses. (XLSX 39 kb) [file 12885_2019_5403_MOESM5_ESM.xlsx]

## Sheet: Supplementary Table 4
	TCGA breast cancer			METABRIC
Gene name	Diff expression p-value	FDR	Higher expression	Diff expression p-value	FDR	Higher expression
ADCY4	1.05248e-34	1.60171e-33	Normal Tissue	1.32516e-78	2.06725e-76	Normal Tissue
LEP	3.85022e-39	1.05401e-37	Normal Tissue	1.22462e-77	1.89816e-75	Normal Tissue
ENPP2	1.09235e-44	1.07583e-42	Normal Tissue	2.07658e-75	3.19794e-73	Normal Tissue
ENPP2	1.09235e-44	1.07583e-42	Normal Tissue	2.07658e-75	3.19794e-73	Normal Tissue
ENPP2	1.09235e-44	1.07583e-42	Normal Tissue	2.07658e-75	3.19794e-73	Normal Tissue
TBX15	9.2961e-34	1.25407e-32	Normal Tissue	5.35639e-75	8.19528e-73	Normal Tissue
GRASP	1.35553e-19	5.53769e-19	Normal Tissue	1.84799e-74	2.80894e-72	Normal Tissue
GRASP	1.35553e-19	5.53769e-19	Normal Tissue	1.84799e-74	2.80894e-72	Normal Tissue
TDRD10	1.83541e-39	5.19383e-38	Normal Tissue	2.16883e-74	3.27494e-72	Normal Tissue
SMYD3	5.37055e-30	4.95322e-29	Primary Tumour	5.09391e-73	7.64087e-71	Primary Tumour
CRYAB	2.5695e-39	7.18356e-38	Normal Tissue	1.17435e-71	1.74978e-69	Normal Tissue
ITIH5	1.09483e-47	7.1069e-45	Normal Tissue	7.97944e-69	1.18096e-66	Normal Tissue
BCL9	9.83605e-34	1.31989e-32	Primary Tumour	7.40395e-64	1.08838e-61	Primary Tumour
SIRPA	4.31445e-37	8.70184e-36	Normal Tissue	8.06103e-62	1.17691e-59	Normal Tissue
CLEC14A	1.11561e-27	8.537e-27	Normal Tissue	8.4867e-57	1.23057e-54	Normal Tissue
MYOM2	1.44334e-31	1.52074e-30	Normal Tissue	7.90064e-56	1.13769e-53	Normal Tissue
PENK	9.72129e-34	1.30813e-32	Normal Tissue	3.60682e-53	5.15775e-51	Normal Tissue
RBMS1	5.51481e-31	5.51598e-30	Normal Tissue	6.02272e-53	8.55226e-51	Normal Tissue
RARRES2	8.74075e-17	3.00985e-16	Normal Tissue	5.90516e-52	8.32627e-50	Normal Tissue
BATF	2.38397e-17	8.47044e-17	Primary Tumour	9.13663e-52	1.27913e-49	Primary Tumour
BATF	2.38397e-17	8.47044e-17	Primary Tumour	9.13663e-52	1.27913e-49	Primary Tumour
NCALD	1.09553e-34	1.65804e-33	Normal Tissue	1.59418e-51	2.21591e-49	Normal Tissue
CCDC8	1.17704e-22	5.96281e-22	Normal Tissue	2.56121e-49	3.53447e-47	Normal Tissue
DLK1	2.63343e-31	2.71137e-30	Normal Tissue	2.14779e-47	2.94247e-45	Normal Tissue
NES	7.05498e-27	5.00759e-26	Normal Tissue	2.53303e-46	3.44492e-44	Normal Tissue
KCNAB1	1.09349e-40	3.75469e-39	Normal Tissue	2.71209e-46	3.66132e-44	Normal Tissue
EFCAB1	1.08551e-28	8.96564e-28	Normal Tissue	5.26681e-46	7.05753e-44	Normal Tissue
PCDH17	8.50947e-22	4.07109e-21	Primary Tumour	8.80249e-45	1.17073e-42	Primary Tumour
H2AFY	2.49871e-44	2.14718e-42	Primary Tumour	1.13086e-43	1.49274e-41	Primary Tumour
VOPP1	1.38767e-24	8.24053e-24	Primary Tumour	9.87138e-42	1.29315e-39	Primary Tumour
CADM3	2.84122e-34	4.08487e-33	Normal Tissue	1.12374e-40	1.46086e-38	Normal Tissue
ITPKA	1.20387e-30	1.17699e-29	Primary Tumour	1.8286e-40	2.35889e-38	Primary Tumour
CA3	1.58738e-40	5.254e-39	Normal Tissue	1.42773e-38	1.8275e-36	Normal Tissue
CA3	1.58738e-40	5.254e-39	Normal Tissue	1.42773e-38	1.8275e-36	Normal Tissue
NR5A2	1.14034e-34	1.70796e-33	Normal Tissue	1.12457e-36	1.42821e-34	Normal Tissue
DDR2	6.26411e-30	5.73479e-29	Normal Tissue	5.21064e-35	6.56541e-33	Normal Tissue
ZNF154	4.14929e-20	1.76252e-19	Normal Tissue	8.10651e-34	1.01331e-31	Normal Tissue
ZNF177	2.01595e-10	4.57847e-10	Normal Tissue	1.76578e-32	2.18956e-30	Normal Tissue
ZNF177	2.01595e-10	4.57847e-10	Normal Tissue	1.76578e-32	2.18956e-30	Normal Tissue
ZNF177	2.01595e-10	4.57847e-10	Normal Tissue	1.76578e-32	2.18956e-30	Normal Tissue
GPRC5B	7.00149e-36	1.21759e-34	Normal Tissue	2.54325e-32	3.12819e-30	Normal Tissue
SIM1	3.13461e-15	9.75565e-15	Normal Tissue	8.23198e-31	1.0043e-28	Normal Tissue
SIM1	3.13461e-15	9.75565e-15	Normal Tissue	8.23198e-31	1.0043e-28	Normal Tissue
NPAS4	2.96299e-26	2.00209e-25	Normal Tissue	3.93268e-30	4.75855e-28	Normal Tissue
HOXD9	2.19609e-19	8.85092e-19	Normal Tissue	4.40451e-30	5.28541e-28	Normal Tissue
NPTX2	2.21207e-11	5.3267e-11	Primary Tumour	1.22573e-28	1.45862e-26	Primary Tumour
LILRA4	3.73932e-07	6.87155e-07	Primary Tumour	3.77706e-28	4.45693e-26	Primary Tumour
TMEM145	9.05804e-29	7.51265e-28	Primary Tumour	6.69245e-28	7.83017e-26	Primary Tumour
CBLN4	1.19768e-11	2.94589e-11	Normal Tissue	9.02577e-25	1.04699e-22	Normal Tissue
CYTL1	1.38212e-25	8.79472e-25	Normal Tissue	1.93255e-24	2.22244e-22	Normal Tissue
CUX1	0.0175737	0.0226518	Primary Tumour	2.0546e-23	2.34225e-21	Primary Tumour
CUX1	0.0175737	0.0226518	Primary Tumour	2.0546e-23	2.34225e-21	Primary Tumour
TMEM132C	3.29353e-44	2.69017e-42	Normal Tissue	3.64203e-23	4.11549e-21	Normal Tissue
TMEM132C	3.29353e-44	2.69017e-42	Normal Tissue	3.64203e-23	4.11549e-21	Normal Tissue
F2RL3	7.31407e-08	1.40364e-07	Primary Tumour	1.00176e-20	1.12197e-18	Primary Tumour
NRXN2	0.00884182	0.0117537	Normal Tissue	1.23231e-20	1.36787e-18	Normal Tissue
CLDN10	2.72498e-26	1.84329e-25	Normal Tissue	7.8313e-20	8.61443e-18	Normal Tissue
MYT1	5.89321e-21	2.65523e-20	Primary Tumour	1.60411e-19	1.74848e-17	Primary Tumour
XKR4	1.69539e-19	6.86827e-19	Normal Tissue	2.20187e-19	2.37802e-17	Normal Tissue
SSH1	2.16103e-05	3.54558e-05	Normal Tissue	9.1774e-18	9.81982e-16	Normal Tissue
ANKRD53	2.78584e-41	1.07612e-39	Normal Tissue	2.88027e-17	3.05309e-15	Normal Tissue
DPYS	8.31331e-15	2.50568e-14	Normal Tissue	7.08333e-16	7.36666e-14	Normal Tissue
RGS17	0.0120271	0.0157691	Normal Tissue	1.02047e-15	1.05108e-13	Normal Tissue
FCER1A	1.05391e-20	4.65409e-20	Normal Tissue	9.8549e-15	9.95345e-13	Normal Tissue
RGS6	7.01171e-41	2.55032e-39	Normal Tissue	4.52202e-14	4.52202e-12	Normal Tissue
HCK	0.000385875	0.000578808	Primary Tumour	7.0977e-14	7.02673e-12	Primary Tumour
HTR6	0.0116733	0.0153227	Primary Tumour	1.89801e-13	1.86005e-11	Primary Tumour
WT1	5.5795e-23	2.91359e-22	Primary Tumour	2.25554e-13	2.18787e-11	Primary Tumour
HOXA10	1.32387e-28	1.08242e-27	Normal Tissue	7.88566e-13	7.57023e-11	Normal Tissue
CPXM1	0.00575837	0.00780668	Normal Tissue	2.01925e-12	1.91829e-10	Normal Tissue
SLC7A14	6.44335e-41	2.36316e-39	Normal Tissue	3.02211e-12	2.84078e-10	Normal Tissue
RIMBP2	6.15129e-35	9.54796e-34	Normal Tissue	6.29512e-12	5.79151e-10	Normal Tissue
RIMBP2	6.15129e-35	9.54796e-34	Normal Tissue	6.29512e-12	5.79151e-10	Normal Tissue
SRGAP3	6.34044e-05	0.000101114	Normal Tissue	6.49585e-12	5.91122e-10	Normal Tissue
TCTEX1D1	1.70068e-09	3.65697e-09	Normal Tissue	1.01381e-11	9.12431e-10	Normal Tissue
PCBP3	2.87954e-15	9.00607e-15	Normal Tissue	2.1468e-11	1.91065e-09	Normal Tissue
GALR1	7.78684e-30	7.04158e-29	Normal Tissue	2.60355e-11	2.29112e-09	Normal Tissue
FOXG1	0.00850303	0.0113258	Primary Tumour	2.85544e-11	2.48423e-09	Primary Tumour
CDH4	7.99222e-23	4.10819e-22	Normal Tissue	6.9325e-11	5.89262e-09	Normal Tissue
CDH4	7.99222e-23	4.10819e-22	Normal Tissue	6.9325e-11	5.89262e-09	Normal Tissue
CDH4	7.99222e-23	4.10819e-22	Normal Tissue	6.9325e-11	5.89262e-09	Normal Tissue
CDH4	7.99222e-23	4.10819e-22	Normal Tissue	6.9325e-11	5.89262e-09	Normal Tissue
LHX2	9.75084e-28	7.50132e-27	Primary Tumour	2.22254e-10	1.84471e-08	Primary Tumour
SCT	3.54889e-38	8.37752e-37	Primary Tumour	3.60435e-10	2.95557e-08	Primary Tumour
HOXC4	5.07773e-09	1.05795e-08	Primary Tumour	5.15774e-10	4.12619e-08	Primary Tumour
C1orf140	2.16411e-25	1.36099e-24	Normal Tissue	1.49387e-08	1.18016e-06	Normal Tissue
NR1I2	0.0122184	0.016002	Normal Tissue	1.90172e-08	1.48334e-06	Normal Tissue
WBSCR17	1.15677e-24	6.91562e-24	Normal Tissue	2.73165e-08	2.10337e-06	Normal Tissue
OTX1	1.78569e-18	6.78266e-18	Primary Tumour	4.69004e-08	3.56443e-06	Primary Tumour
OTX1	1.78569e-18	6.78266e-18	Primary Tumour	4.69004e-08	3.56443e-06	Primary Tumour
OTX1	1.78569e-18	6.78266e-18	Primary Tumour	4.69004e-08	3.56443e-06	Primary Tumour
NKAPL	8.52707e-48	6.48271e-45	Normal Tissue	2.04157e-07	1.53003e-05	Normal Tissue
NKAPL	8.52707e-48	6.48271e-45	Normal Tissue	2.04157e-07	1.53003e-05	Normal Tissue
RYR2	8.40461e-06	1.41924e-05	Normal Tissue	9.87033e-07	7.20534e-05	Normal Tissue
RNF220	0.0014613	0.00208196	Primary Tumour	1.06196e-06	7.64611e-05	Primary Tumour
ARHGAP23	5.15405e-26	3.41056e-25	Normal Tissue	1.36687e-06	9.70478e-05	Normal Tissue
PRRT1	0.00903572	0.0119948	Normal Tissue	1.62159e-06	0.000113511	Normal Tissue
TAC1	5.49998e-16	1.7995e-15	Normal Tissue	4.1371e-06	0.000281323	Normal Tissue
TAC1	5.49998e-16	1.7995e-15	Normal Tissue	4.1371e-06	0.000281323	Normal Tissue
TAC1	5.49998e-16	1.7995e-15	Normal Tissue	4.1371e-06	0.000281323	Normal Tissue
PACRG	6.64296e-29	5.57787e-28	Normal Tissue	4.32461e-06	0.000289749	Normal Tissue
MYF6	1.59352e-10	3.6389e-10	Normal Tissue	9.76355e-06	0.000634631	Normal Tissue
SKI	4.05453e-35	6.43842e-34	Normal Tissue	1.70914e-05	0.00107676	Normal Tissue
RGS22	9.43908e-06	1.58778e-05	Normal Tissue	2.06444e-05	0.00127995	Normal Tissue
MOB3C	6.37203e-39	1.67378e-37	Normal Tissue	5.18264e-05	0.00316141	Normal Tissue
TECR	0.000609657	0.000900804	Primary Tumour	0.000336412	0.0201847	Primary Tumour
USP44	4.2475e-44	3.31004e-42	Normal Tissue	0.000356619	0.0210405	Normal Tissue
ELTD1	1.57545e-32	1.8227e-31	Normal Tissue	NA	NA	NA
ELTD1	1.57545e-32	1.8227e-31	Normal Tissue	NA	NA	NA
ELTD1	1.57545e-32	1.8227e-31	Normal Tissue	NA	NA	NA
RBM47	3.25997e-11	7.76494e-11	Primary Tumour	NA	NA	NA
ALX1	1.07584e-14	3.21778e-14	Normal Tissue	NA	NA	NA
PRAC2	7.55595e-11	1.76207e-10	Primary Tumour	NA	NA	NA
CCDC184	4.57507e-16	1.50676e-15	Normal Tissue	NA	NA	NA
FLJ32063	0.00516202	0.00703126	Primary Tumour	NA	NA	NA
LOC148696	7.97582e-05	0.000126326	Normal Tissue	NA	NA	NA
ZNF876P	0.000394102	0.000590799	Normal Tissue	NA	NA	NA
