# Supplementary material for: Roadmap of DNA methylation in breast cancer identifies novel prognostic biomarkers
Source: BMC Cancer. 2019 Mar 12;19:219. doi: 10.1186/s12885-019-5403-0 (PMC6416975; doi:10.1186/s12885-019-5403-0)
Supplement: Supplementary file 6 — Table S5. Results of OncoScore analyses for the 164 differentially-methylated and differentially-expressed genes. (XLSX 35 kb) [file 12885_2019_5403_MOESM6_ESM.xlsx]

## Sheet: Supplementary Table 5
Gene name	OncoScore
WT1	77.5819
BCL9	74.0232
SMYD3	67.8301
ZNF154	62.9073
ZNF177	61.3147
HOXD9	59.3216
ITIH5	58.3884
VOPP1	58.1674
DPYS	56.643
USP44	56.4186
CLEC14A	54.5631
CUX1	47.4206
SCT	46.2988
DDR2	45.2599
RGS17	41.4021
NPTX2	41.2287
HOXA10	41.1928
ITPKA	41.0769
RGS22	40.8765
PCDH17	39.8371
H2AFY	39.0948
LILRA4	38.7878
ENPP2	38.5524
ELTD1	38.0221
ARHGAP23	37.5
F2RL3	36.3348
BATF	35.0034
HOXC4	34.6128
NR5A2	34.0869
CDH4	31.5594
HCK	31.2421
CLDN10	31.1137
RARRES2	30.8962
RBM47	30.044
CCDC8	28.1691
DLK1	25.8964
ALX1	25.2682
NR1I2	24.7883
TAC1	23.3356
MYT1	23.1878
SIRPA	23.1754
CYTL1	22.8053
PRRT1	22.7729
GPRC5B	22.6282
CADM3	22.4542
SKI	22.2505
RGS6	21.5815
NCALD	21.1953
SSH1	20.5101
CPXM1	20.4382
CRYAB	20.235
CBLN4	20.1208
NES	19.5353
RBMS1	19.1692
OTX1	18.0981
MYOM2	16.8407
LHX2	16.7002
PCBP3	16.6667
PACRG	15.9897
SRGAP3	15.8702
FOXG1	15.8169
GALR1	15.5093
MYF6	15.2907
SLC7A14	15.2119
TBX15	14.7622
FCER1A	12.9488
XKR4	12.9261
SIM1	12.2279
LEP	11.8565
HTR6	9.69704
PENK	8.72763
ADCY4	8.33333
WBSCR17	8.33333
NRXN2	8.21538
NKAPL	6.46305
GRASP	3.63552
KCNAB1	3.48923
NPAS4	3.24214
RYR2	3.14774
CA3	2.29753
TECR	1.14781
ANKRD53	0
EFCAB1	0
PRAC2	0
RIMBP2	0
RNF220	0
TDRD10	0
TMEM132C	0
C1orf140	NA
CCDC184	NA
FLJ32063	NA
LOC148696	NA
MOB3C	NA
TCTEX1D1	NA
TMEM145	NA
ZNF876P	NA
