# Supplementary material for: Roadmap of DNA methylation in breast cancer identifies novel prognostic biomarkers
Source: BMC Cancer. 2019 Mar 12;19:219. doi: 10.1186/s12885-019-5403-0 (PMC6416975; doi:10.1186/s12885-019-5403-0)
Supplement: Supplementary file 7 — Table S6. Results of pan-cancer analyses of differential gene expression of PRAC2, TDRD10 and TMEM132C. (XLSX 35 kb) [file 12885_2019_5403_MOESM7_ESM.xlsx]

## Sheet: Supplementary Table 7
	PRAC2		TDRD10		TMEM132C
TCGA cohort	P-value	Higher expression	P-value	Higher expression	P-value	Higher expression
BRCA	2.53282e-13	Tumor	7.03496e-54	Normal	2.96012e-59	Normal
COAD	NA	n.s.	1.35709e-19	Normal	5.04519e-15	Normal
HNSC	0.00182392	Tumor	NA	n.s.	5.58605e-23	Normal
KICH	NA	n.s.	NA	n.s.	3.43306e-06	Normal
KIRC	2.79764e-05	Tumor	2.44021e-09	Tumor	1.45537e-16	Normal
KIRP	0.0127686	Tumor	NA	n.s.	5.67048e-10	Normal
LIHC	0.010549	Tumor	NA	n.s.	4.18314e-20	Normal
LUAD	6.90106e-06	Tumor	8.3092e-08	Normal	3.74138e-25	Normal
LUSC	8.32049e-09	Tumor	9.85064e-29	Normal	1.4639e-26	Normal
PRAD	4.48717e-08	Tumor	NA	n.s.	1.88424e-15	Normal
STAD	4.87451e-06	Tumor	4.9091e-07	Normal	9.96047e-15	Normal
STES	3.81766e-07	Tumor	7.51793e-10	Normal	3.40636e-21	Normal
THCA	NA	n.s.	4.86008e-12	Tumor	1.95847e-23	Normal
UCEC	2.00529e-07	Tumor	3.56629e-10	Normal	9.11705e-14	Normal
