# Supplementary material for: Roadmap of DNA methylation in breast cancer identifies novel prognostic biomarkers
Source: BMC Cancer. 2019 Mar 12;19:219. doi: 10.1186/s12885-019-5403-0 (PMC6416975; doi:10.1186/s12885-019-5403-0)
Supplement: Supplementary file 8 — Table S7. Results of pan-cancer analyses of diagnostic and prognostic potential of the CpGs from PRAC2, TDRD10 and TMEM132C. (XLSX 31 kb) [file 12885_2019_5403_MOESM8_ESM.xlsx]

## Sheet: Sheet1
TCGA Cohort	CpG ID-Gene	AUROC	Overall Survival
Bladder urothelial carcinoma (n=435)	cg12374721-C17ORF93	0,9279(CI: 0.8985-0.9573); p <0.0001	p=0.0473
	cg18081940-TDRD10	0,8738(CI: 0.8317-0.9158); p <0.0001	ns
	cg04475027-TMEM132C	0,7345(CI:0.6719-0.7971); p =0.0002	ns
Colorectal adenocarcinoma	cg12374721-C17ORF93	0,6856(CI:0.6355-0.7357); p <0.0001	ns
(n=444)	cg18081940-TDRD10	0,9637(CI:0.9468-0.9806); p <0.0001	ns
	cg04475027-TMEM132C	0,9003(CI:0.8717-0.9290); p <0.0001	p=0.0435
Endometrioid carcinoma	cg12374721-C17ORF93	0,9922(CI:0.9850-0.9993); p <0.0001	ns
(n=479)	cg18081940-TDRD10	0,7309(CI:0.6810-0.7808); p <0.0001	ns
	cg04475027-TMEM132C	0,8261(CI:0.7853-0.8669); p <0.0001	ns
Head and Neck cancer	cg12374721-C17ORF93	0,9641(CI: 0.9485-0.9796); p <0.0001	ns
(n=581)	cg18081940-TDRD10	0,7469(CI: 0.7079-0.7860); p <0.0001	p=0.0058
	cg04475027-TMEM132C	0,9315(CI: 0.9097-0.9532); p <0.0001	ns
Kidney clear cell carcinoma	cg12374721-C17ORF93	0,8148(CI: 0.7772-0.8523); p <0.0001	p<0.0001
(n=481)	cg18081940-TDRD10	0,7622(CI: 0.7201-0.8043); p <0.0001	p<0.0001
	cg04475027-TMEM132C	0,9076(CI:0.8816-0.9337); p <0.0001	p=0.0153
Kidney papillary cell carcinoma	cg12374721-C17ORF93	0,7241(CI:0.6701-0.7782); p <0.0001	p=0.0022
(n=322)	cg18081940-TDRD10	0,7968 (CI:0.7505-0.8432); p <0.0001	p=0.0071
	cg04475027-TMEM132C	0,5796 (CI:0.4954-0.6639); p=0,0868	ns
Liver Hepatocellular carcinoma	cg12374721-C17ORF93	0,6395 (CI:0.5900-0.6889); p=0.0013	ns
(n=430)	cg18081940-TDRD10	0,9553 (CI:0.9365-0.9742); p <0.0001	p=0.0361
	cg04475027-TMEM132C	0,6464 (CI:0.5941-0.6987); p <0.0001	ns
Lung adenocarcinoma	cg12374721-C17ORF93	0,9841(CI:0.9742-0.9940); p <0.0001	p= 0.0478
(n=493)	cg18081940-TDRD10	0,8056 (CI:0.7689-0.8424); p <0.0001	ns
	cg04475027-TMEM132C	0,9601 (CI:0.9418-0.9783); p <0.0001	ns
Lung squamous cell carcinoma	cg12374721-C17ORF93	0,9784(CI:0.9655-0.9913); p <0.0001	ns
(n=416)	cg18081940-TDRD10	0,6529 (CI:0.6004-0.7054); p <0.0010	ns
	cg04475027-TMEM132C	0,9156 (CI:0.8865-0.9447); p <0.0001	ns
Prostate adenocarcinoma	cg12374721-C17ORF93	0,5204(CI:0.4420-0.5988); p=0,6341	ns
(n=550)	cg18081940-TDRD10	0,8728 (CI:0.8195-0.9260); p< 0.0001	p= 0.0456
	cg04475027-TMEM132C	0,8836 (CI:0.8324-0.9348); p< 0.0001	ns
Thyroid carcinoma	cg12374721-C17ORF93	0,5154 (CI:0.4566-0.5742); p=0.7052	ns
(n=572)	cg18081940-TDRD10	0,5790 (CI:0.5196-0.6384); p=0.0522	ns
	cg04475027-TMEM132C	0,5438 (CI:0.4711-0.6164); p=0.2820	ns
